# Supplementary material for: Profiling the orphan enzymes
Source: Biol Direct. 2014 Jun 6;9:10. doi: 10.1186/1745-6150-9-10 (PMC4084501; doi:10.1186/1745-6150-9-10)
Supplement: Additional file 2 — List of global and local orphan enzymes. [file 1745-6150-9-10-S2.xlsx]

## Sheet: Global orphan enzymes
1.1.1.16
1.1.1.33
1.1.1.52
1.1.1.54
1.1.1.55
1.1.1.59
1.1.1.66
1.1.1.71
1.1.1.78
1.1.1.84
1.1.1.92
1.1.1.97
1.1.1.98
1.1.1.99
1.1.1.104
1.1.1.106
1.1.1.111
1.1.1.115
1.1.1.118
1.1.1.119
1.1.1.126
1.1.1.129
1.1.1.134
1.1.1.135
1.1.1.143
1.1.1.147
1.1.1.148
1.1.1.150
1.1.1.151
1.1.1.160
1.1.1.164
1.1.1.165
1.1.1.167
1.1.1.168
1.1.1.172
1.1.1.174
1.1.1.177
1.1.1.185
1.1.1.186
1.1.1.192
1.1.1.194
1.1.1.196
1.1.1.198
1.1.1.199
1.1.1.207
1.1.1.214
1.1.1.217
1.1.1.221
1.1.1.222
1.1.1.223
1.1.1.226
1.1.1.227
1.1.1.228
1.1.1.229
1.1.1.230
1.1.1.231
1.1.1.238
1.1.1.240
1.1.1.241
1.1.1.246
1.1.1.254
1.1.1.256
1.1.1.258
1.1.1.259
1.1.1.260
1.1.1.265
1.1.1.273
1.1.1.277
1.1.1.278
1.1.1.280
1.1.1.285
1.1.1.296
1.1.1.297
1.1.1.299
1.1.1.321
1.1.1.322
1.1.1.323
1.1.1.325
1.1.1.328
1.1.1.331
1.1.1.332
1.1.1.333
1.1.1.334
1.1.1.339
1.1.1.340
1.1.1.n9
1.1.3.3
1.1.3.5
1.1.3.11
1.1.3.14
1.1.3.18
1.1.3.19
1.1.3.23
1.1.3.27
1.1.3.28
1.1.3.29
1.1.3.30
1.1.3.39
1.1.3.43
1.1.3.44
1.1.4.2
1.1.5.5
1.1.5.7
1.1.5.n1
1.1.98.3
1.1.99.7
1.1.99.9
1.1.99.26
1.1.99.38
1.2.1.7
1.2.1.15
1.2.1.17
1.2.1.23
1.2.1.29
1.2.1.30
1.2.1.33
1.2.1.48
1.2.1.49
1.2.1.53
1.2.1.54
1.2.1.57
1.2.1.69
1.2.1.74
1.2.1.78
1.2.1.83
1.2.1.84
1.2.2.3
1.2.3.6
1.2.3.13
1.2.7.2
1.2.7.10
1.2.99.6
1.3.1.5
1.3.1.7
1.3.1.15
1.3.1.16
1.3.1.17
1.3.1.18
1.3.1.27
1.3.1.36
1.3.1.37
1.3.1.39
1.3.1.40
1.3.1.41
1.3.1.46
1.3.1.47
1.3.1.49
1.3.1.51
1.3.1.63
1.3.1.65
1.3.1.66
1.3.1.67
1.3.1.68
1.3.1.69
1.3.1.73
1.3.1.79
1.3.1.95
1.3.1.96
1.3.1.97
1.3.3.7
1.3.3.10
1.3.3.12
1.3.5.4
1.3.7.10
1.3.99.8
1.3.99.14
1.3.99.18
1.3.99.19
1.3.99.25
1.3.99.27
1.4.1.5
1.4.1.7
1.4.1.10
1.4.1.15
1.4.1.19
1.4.2.1
1.4.3.7
1.4.3.12
1.4.3.14
1.4.3.15
1.4.3.23
1.4.3.24
1.4.5.1
1.5.1.18
1.5.1.26
1.5.1.27
1.5.1.31
1.5.1.32
1.5.1.43
1.5.1.44
1.5.1.45
1.5.3.12
1.5.3.19
1.5.3.20
1.5.3.21
1.5.7.1
1.5.99.6
1.5.99.14
1.6.2.5
1.6.2.6
1.6.5.6
1.6.5.8
1.7.1.9
1.7.1.10
1.7.1.11
1.7.1.12
1.7.3.2
1.7.5.2
1.7.6.1
1.7.99.8
1.8.1.10
1.8.1.11
1.8.1.13
1.8.1.17
1.8.2.2
1.8.3.3
1.8.3.4
1.8.4.3
1.8.4.4
1.9.99.1
1.10.1.1
1.10.2.1
1.10.3.5
1.10.3.6
1.10.3.12
1.11.1.2
1.11.1.3
1.12.1.4
1.13.11.10
1.13.11.18
1.13.11.22
1.13.11.23
1.13.11.25
1.13.11.26
1.13.11.29
1.13.11.30
1.13.11.35
1.13.11.36
1.13.11.45
1.13.11.56
1.13.11.59
1.13.11.64
1.13.11.65
1.13.11.67
1.13.11.72
1.13.11.73
1.13.12.1
1.13.12.8
1.13.12.15
1.13.12.17
1.13.99.3
1.14.11.3
1.14.11.10
1.14.11.12
1.14.11.35
1.14.11.36
1.14.12.5
1.14.12.8
1.14.12.9
1.14.12.14
1.14.12.16
1.14.13.4
1.14.13.6
1.14.13.10
1.14.13.14
1.14.13.19
1.14.13.26
1.14.13.28
1.14.13.34
1.14.13.35
1.14.13.37
1.14.13.38
1.14.13.43
1.14.13.44
1.14.13.46
1.14.13.51
1.14.13.53
1.14.13.54
1.14.13.55
1.14.13.56
1.14.13.57
1.14.13.60
1.14.13.62
1.14.13.63
1.14.13.64
1.14.13.66
1.14.13.69
1.14.13.74
1.14.13.75
1.14.13.85
1.14.13.91
1.14.13.103
1.14.13.108
1.14.13.110
1.14.13.111
1.14.13.116
1.14.13.120
1.14.13.128
1.14.13.130
1.14.13.135
1.14.13.136
1.14.13.140
1.14.13.153
1.14.13.155
1.14.13.156
1.14.13.160
1.14.13.161
1.14.13.162
1.14.13.163
1.14.13.166
1.14.13.167
1.14.13.168
1.14.13.170
1.14.13.171
1.14.14.13
1.14.15.10
1.14.15.11
1.14.16.3
1.14.16.6
1.14.19.7
1.14.21.7
1.14.21.8
1.14.99.2
1.14.99.11
1.14.99.12
1.14.99.14
1.14.99.15
1.14.99.19
1.14.99.21
1.14.99.23
1.14.99.24
1.14.99.26
1.14.99.27
1.14.99.31
1.14.99.32
1.14.99.34
1.14.99.35
1.14.99.47
1.16.1.2
1.16.1.4
1.16.1.6
1.16.9.1
1.17.3.1
1.17.3.3
1.17.99.2
1.17.99.4
1.18.1.4
1.20.2.1
1.21.3.2
1.21.3.4
1.21.3.5
1.21.99.1
2.1.1.3
2.1.1.18
2.1.1.19
2.1.1.22
2.1.1.25
2.1.1.26
2.1.1.27
2.1.1.39
2.1.1.40
2.1.1.47
2.1.1.50
2.1.1.70
2.1.1.75
2.1.1.78
2.1.1.82
2.1.1.83
2.1.1.84
2.1.1.87
2.1.1.91
2.1.1.97
2.1.1.99
2.1.1.105
2.1.1.106
2.1.1.108
2.1.1.119
2.1.1.121
2.1.1.123
2.1.1.124
2.1.1.139
2.1.1.142
2.1.1.147
2.1.1.153
2.1.1.155
2.1.1.165
2.1.1.167
2.1.1.205
2.1.1.230
2.1.1.236
2.1.1.252
2.1.1.253
2.1.1.258
2.1.1.261
2.1.1.262
2.1.1.263
2.1.1.n1
2.1.2.7
2.1.3.5
2.1.3.8
2.1.3.10
2.1.3.11
2.2.1.4
2.3.1.11
2.3.1.25
2.3.1.27
2.3.1.33
2.3.1.34
2.3.1.36
2.3.1.44
2.3.1.45
2.3.1.49
2.3.1.52
2.3.1.53
2.3.1.56
2.3.1.62
2.3.1.63
2.3.1.66
2.3.1.69
2.3.1.73
2.3.1.80
2.3.1.83
2.3.1.90
2.3.1.96
2.3.1.98
2.3.1.100
2.3.1.104
2.3.1.105
2.3.1.112
2.3.1.113
2.3.1.115
2.3.1.116
2.3.1.121
2.3.1.123
2.3.1.125
2.3.1.126
2.3.1.127
2.3.1.130
2.3.1.131
2.3.1.132
2.3.1.134
2.3.1.136
2.3.1.138
2.3.1.139
2.3.1.141
2.3.1.142
2.3.1.143
2.3.1.145
2.3.1.147
2.3.1.148
2.3.1.149
2.3.1.152
2.3.1.154
2.3.1.155
2.3.1.163
2.3.1.173
2.3.1.185
2.3.1.186
2.3.1.197
2.3.1.200
2.3.1.201
2.3.1.203
2.3.1.205
2.3.1.207
2.3.1.208
2.3.1.209
2.3.2.7
2.3.2.9
2.3.2.11
2.3.2.12
2.3.2.14
2.3.2.19
2.3.3.2
2.3.3.4
2.3.3.6
2.3.3.7
2.3.3.11
2.3.3.12
2.4.1.23
2.4.1.24
2.4.1.28
2.4.1.30
2.4.1.33
2.4.1.35
2.4.1.39
2.4.1.48
2.4.1.53
2.4.1.54
2.4.1.63
2.4.1.66
2.4.1.70
2.4.1.71
2.4.1.74
2.4.1.81
2.4.1.86
2.4.1.95
2.4.1.96
2.4.1.97
2.4.1.103
2.4.1.104
2.4.1.105
2.4.1.106
2.4.1.110
2.4.1.111
2.4.1.113
2.4.1.114
2.4.1.116
2.4.1.118
2.4.1.125
2.4.1.127
2.4.1.128
2.4.1.136
2.4.1.137
2.4.1.138
2.4.1.139
2.4.1.146
2.4.1.148
2.4.1.153
2.4.1.156
2.4.1.158
2.4.1.160
2.4.1.161
2.4.1.162
2.4.1.164
2.4.1.165
2.4.1.167
2.4.1.168
2.4.1.170
2.4.1.171
2.4.1.172
2.4.1.176
2.4.1.178
2.4.1.179
2.4.1.180
2.4.1.181
2.4.1.184
2.4.1.185
2.4.1.188
2.4.1.189
2.4.1.190
2.4.1.191
2.4.1.192
2.4.1.193
2.4.1.194
2.4.1.196
2.4.1.197
2.4.1.199
2.4.1.201
2.4.1.205
2.4.1.208
2.4.1.209
2.4.1.219
2.4.1.220
2.4.1.237
2.4.1.239
2.4.1.240
2.4.1.249
2.4.1.252
2.4.1.262
2.4.1.269
2.4.1.270
2.4.1.277
2.4.1.280
2.4.1.282
2.4.1.283
2.4.1.284
2.4.1.285
2.4.1.286
2.4.1.290
2.4.1.291
2.4.1.292
2.4.1.293
2.4.1.n2
2.4.2.5
2.4.2.15
2.4.2.16
2.4.2.20
2.4.2.23
2.4.2.24
2.4.2.25
2.4.2.32
2.4.2.33
2.4.2.35
2.4.2.42
2.4.99.2
2.4.99.5
2.4.99.10
2.4.99.11
2.4.99.19
2.5.1.4
2.5.1.23
2.5.1.24
2.5.1.25
2.5.1.35
2.5.1.38
2.5.1.50
2.5.1.53
2.5.1.71
2.5.1.94
2.5.1.95
2.5.1.99
2.5.1.100
2.5.1.101
2.5.1.102
2.5.1.103
2.6.1.6
2.6.1.8
2.6.1.12
2.6.1.14
2.6.1.24
2.6.1.26
2.6.1.28
2.6.1.30
2.6.1.31
2.6.1.32
2.6.1.34
2.6.1.35
2.6.1.38
2.6.1.41
2.6.1.43
2.6.1.47
2.6.1.54
2.6.1.56
2.6.1.58
2.6.1.60
2.6.1.65
2.6.1.67
2.6.1.68
2.6.1.70
2.6.1.71
2.6.1.72
2.6.1.73
2.6.1.74
2.6.1.75
2.6.1.89
2.6.1.93
2.6.1.94
2.6.1.95
2.6.1.97
2.6.1.99
2.6.3.1
2.6.99.1
2.7.1.10
2.7.1.18
2.7.1.34
2.7.1.42
2.7.1.54
2.7.1.61
2.7.1.62
2.7.1.64
2.7.1.65
2.7.1.77
2.7.1.79
2.7.1.80
2.7.1.84
2.7.1.88
2.7.1.93
2.7.1.101
2.7.1.102
2.7.1.114
2.7.1.118
2.7.1.122
2.7.1.136
2.7.1.142
2.7.1.143
2.7.1.162
2.7.1.168
2.7.1.171
2.7.1.177
2.7.2.6
2.7.2.10
2.7.2.12
2.7.2.13
2.7.2.14
2.7.3.6
2.7.3.7
2.7.3.8
2.7.3.10
2.7.4.4
2.7.4.11
2.7.4.15
2.7.4.17
2.7.4.18
2.7.4.19
2.7.4.20
2.7.4.26
2.7.4.n2
2.7.6.4
2.7.7.5
2.7.7.11
2.7.7.28
2.7.7.32
2.7.7.34
2.7.7.35
2.7.7.36
2.7.7.44
2.7.7.45
2.7.7.51
2.7.7.54
2.7.7.55
2.7.7.57
2.7.7.67
2.7.7.70
2.7.7.71
2.7.7.74
2.7.7.82
2.7.8.3
2.7.8.4
2.7.8.9
2.7.8.10
2.7.8.18
2.7.8.22
2.7.8.31
2.7.8.34
2.7.8.36
2.7.11.3
2.7.11.6
2.7.11.28
2.7.11.29
2.7.11.33
2.7.99.1
2.8.1.3
2.8.2.6
2.8.2.7
2.8.2.10
2.8.2.13
2.8.2.16
2.8.2.18
2.8.2.19
2.8.2.24
2.8.2.26
2.8.2.28
2.8.2.31
2.8.2.32
2.8.2.34
2.8.3.2
2.8.3.3
2.8.3.7
2.8.3.13
2.8.3.14
3.1.1.19
3.1.1.28
3.1.1.33
3.1.1.36
3.1.1.37
3.1.1.38
3.1.1.39
3.1.1.40
3.1.1.44
3.1.1.46
3.1.1.48
3.1.1.49
3.1.1.50
3.1.1.51
3.1.1.52
3.1.1.60
3.1.1.66
3.1.1.70
3.1.1.71
3.1.1.88
3.1.1.91
3.1.1.92
3.1.2.5
3.1.2.7
3.1.2.10
3.1.2.11
3.1.2.13
3.1.2.16
3.1.2.17
3.1.2.25
3.1.3.14
3.1.3.20
3.1.3.21
3.1.3.22
3.1.3.28
3.1.3.34
3.1.3.38
3.1.3.40
3.1.3.47
3.1.3.49
3.1.3.50
3.1.3.51
3.1.3.52
3.1.3.54
3.1.3.55
3.1.3.59
3.1.3.63
3.1.3.72
3.1.3.82
3.1.3.83
3.1.3.88
3.1.4.15
3.1.4.40
3.1.4.42
3.1.4.48
3.1.4.49
3.1.4.51
3.1.6.3
3.1.6.7
3.1.6.9
3.1.6.10
3.1.6.11
3.1.6.15
3.1.6.16
3.1.6.17
3.1.7.1
3.1.7.4
3.1.7.5
3.1.7.7
3.1.14.1
3.1.15.1
3.1.16.1
3.1.21.6
3.1.22.2
3.1.22.5
3.1.26.1
3.1.26.2
3.1.26.6
3.1.26.7
3.1.26.9
3.1.26.10
3.1.27.2
3.1.27.7
3.1.27.8
3.2.1.42
3.2.1.43
3.2.1.44
3.2.1.47
3.2.1.56
3.2.1.66
3.2.1.71
3.2.1.72
3.2.1.77
3.2.1.87
3.2.1.92
3.2.1.100
3.2.1.102
3.2.1.104
3.2.1.107
3.2.1.109
3.2.1.111
3.2.1.112
3.2.1.115
3.2.1.116
3.2.1.121
3.2.1.124
3.2.1.126
3.2.1.127
3.2.1.134
3.2.1.137
3.2.1.144
3.2.1.146
3.2.1.163
3.2.1.168
3.2.1.173
3.2.1.174
3.2.1.176
3.2.1.178
3.2.1.180
3.2.1.181
3.2.1.182
3.2.1.184
3.2.2.6
3.2.2.7
3.2.2.11
3.2.2.12
3.2.2.13
3.2.2.14
3.2.2.25
3.3.2.4
3.3.2.7
3.4.11.13
3.4.11.16
3.4.11.25
3.4.13.4
3.4.13.7
3.4.13.12
3.4.13.17
3.4.14.6
3.4.15.4
3.4.17.16
3.4.17.17
3.4.19.2
3.4.19.7
3.4.21.3
3.4.21.57
3.4.21.60
3.4.21.67
3.4.21.114
3.4.21.115
3.4.22.3
3.4.22.7
3.4.22.24
3.4.22.26
3.4.23.17
3.4.23.26
3.4.23.30
3.4.23.31
3.4.24.47
3.4.24.51
3.4.24.54
3.4.24.60
3.4.24.62
3.5.1.7
3.5.1.8
3.5.1.20
3.5.1.21
3.5.1.22
3.5.1.27
3.5.1.29
3.5.1.35
3.5.1.36
3.5.1.39
3.5.1.40
3.5.1.43
3.5.1.50
3.5.1.51
3.5.1.55
3.5.1.57
3.5.1.58
3.5.1.60
3.5.1.62
3.5.1.63
3.5.1.64
3.5.1.65
3.5.1.67
3.5.1.70
3.5.1.71
3.5.1.72
3.5.1.73
3.5.1.74
3.5.1.75
3.5.1.85
3.5.1.95
3.5.1.104
3.5.1.109
3.5.1.111
3.5.1.112
3.5.1.113
3.5.2.4
3.5.2.11
3.5.2.13
3.5.3.2
3.5.3.5
3.5.3.14
3.5.3.16
3.5.3.20
3.5.4.7
3.5.4.8
3.5.4.15
3.5.4.17
3.5.4.18
3.5.4.20
3.5.4.24
3.5.5.2
3.5.5.6
3.5.99.9
3.6.1.20
3.6.1.39
3.6.1.44
3.6.1.61
3.6.1.n1
3.6.1.n2
3.6.1.n3
3.6.1.n4
3.6.2.1
3.6.2.2
3.6.3.11
3.6.3.37
3.6.3.52
3.6.4.7
3.6.4.11
3.7.1.4
3.7.1.6
3.7.1.10
3.7.1.13
3.7.1.18
3.7.1.20
3.9.1.1
3.10.1.2
3.12.1.1
4.1.1.14
4.1.1.16
4.1.1.30
4.1.1.34
4.1.1.38
4.1.1.40
4.1.1.42
4.1.1.51
4.1.1.52
4.1.1.54
4.1.1.56
4.1.1.57
4.1.1.58
4.1.1.59
4.1.1.60
4.1.1.62
4.1.1.72
4.1.1.78
4.1.1.80
4.1.1.88
4.1.1.89
4.1.1.91
4.1.1.92
4.1.1.93
4.1.1.95
4.1.1.96
4.1.2.12
4.1.2.18
4.1.2.23
4.1.2.24
4.1.2.28
4.1.2.30
4.1.2.32
4.1.2.33
4.1.2.35
4.1.2.36
4.1.2.45
4.1.2.n2
4.1.3.13
4.1.3.25
4.1.3.35
4.2.1.27
4.2.1.34
4.2.1.48
4.2.1.56
4.2.1.62
4.2.1.65
4.2.1.67
4.2.1.73
4.2.1.81
4.2.1.87
4.2.1.88
4.2.1.95
4.2.1.97
4.2.1.98
4.2.1.105
4.2.1.111
4.2.1.117
4.2.1.123
4.2.1.131
4.2.2.14
4.2.2.16
4.2.2.24
4.2.2.25
4.2.3.11
4.2.3.31
4.2.3.41
4.2.3.62
4.2.3.63
4.2.3.64
4.2.3.66
4.2.3.72
4.2.3.80
4.2.3.95
4.2.3.99
4.2.3.109
4.2.3.122
4.2.3.131
4.2.3.133
4.2.3.135
4.2.3.136
4.2.3.137
4.2.3.138
4.2.3.139
4.2.3.140
4.2.3.n2
4.2.99.12
4.2.99.21
4.3.1.10
4.3.1.13
4.3.1.20
4.3.1.22
4.3.1.26
4.3.1.28
4.3.2.4
4.3.2.6
4.3.3.1
4.3.3.3
4.3.3.5
4.3.3.6
4.3.99.2
4.4.1.6
4.5.1.2
4.5.1.4
4.6.1.6
5.1.1.2
5.1.1.6
5.1.1.14
5.1.1.15
5.1.2.1
5.1.2.4
5.1.2.5
5.1.2.6
5.1.3.16
5.1.3.21
5.1.3.25
5.1.99.2
5.2.1.6
5.2.1.9
5.2.1.10
5.2.1.14
5.3.1.20
5.3.1.21
5.3.2.3
5.3.2.4
5.3.3.9
5.3.3.11
5.3.3.15
5.3.99.7
5.3.99.10
5.4.1.1
5.4.2.5
5.4.3.7
5.4.3.9
5.4.99.3
5.4.99.14
5.4.99.58
5.5.1.3
5.5.1.10
5.5.1.11
5.99.1.1
6.2.1.8
6.2.1.10
6.2.1.15
6.2.1.23
6.2.1.28
6.2.1.31
6.2.1.35
6.2.1.38
6.2.1.39
6.3.1.4
6.3.1.6
6.3.1.7
6.3.1.14
6.3.2.14
6.3.2.16
6.3.2.18
6.3.2.24
6.3.2.35
6.3.4.7
6.3.4.8
6.3.4.17

## Sheet: Bacterial local orphan enzymes
1.1.1.114
1.1.1.117
1.1.1.123
1.1.1.156
1.1.1.173
1.1.1.201
1.1.1.263
1.1.1.286
1.1.1.287
1.1.3.13
1.1.99.12
1.1.99.18
1.2.1.75
1.3.1.11
1.3.7.4
1.3.8.7
1.3.99.6
1.5.1.40
1.6.5.7
1.6.5.9
1.8.7.2
1.10.3.11
1.11.1.13
1.11.1.14
1.13.11.12
1.14.13.13
1.14.13.129
1.14.13.132
1.14.13.148
1.14.13.159
1.14.99.4
1.16.1.8
2.1.1.60
2.1.1.62
2.1.1.140
2.1.1.149
2.1.1.245
2.1.2.8
2.3.1.22
2.3.1.158
2.4.1.22
2.4.1.38
2.4.1.62
2.4.1.68
2.4.1.79
2.4.1.92
2.4.1.134
2.4.1.152
2.4.1.183
2.4.1.225
2.4.1.241
2.4.1.255
2.4.99.1
2.4.99.6
2.4.99.8
2.5.1.27
2.5.1.58
2.6.1.4
2.6.1.27
2.6.1.64
2.6.1.79
2.7.1.86
2.7.1.94
2.7.1.159
2.7.1.160
2.7.1.172
2.7.7.30
2.7.7.64
2.7.8.27
2.7.11.10
2.8.2.11
2.8.3.11
3.1.1.34
3.1.1.56
3.1.1.65
3.1.3.32
3.1.3.33
3.1.4.35
3.1.4.53
3.1.13.4
3.1.27.4
3.1.27.5
3.1.27.9
3.1.27.10
3.2.1.57
3.2.1.59
3.2.1.62
3.2.1.101
3.2.1.103
3.2.1.108
3.2.1.155
3.2.1.167
3.3.1.2
3.4.11.3
3.4.11.20
3.4.11.22
3.4.16.2
3.4.21.37
3.4.21.98
3.4.21.112
3.4.21.113
3.4.22.29
3.4.22.49
3.4.23.52
3.5.1.12
3.5.4.30
3.6.1.10
3.6.1.28
3.6.3.7
3.6.3.51
3.6.5.2
3.6.5.6
3.7.1.1
4.1.2.8
4.1.3.14
4.1.3.22
4.2.1.31
4.2.1.92
4.2.3.2
4.2.3.6
4.2.3.9
4.2.3.19
4.2.3.23
4.2.3.27
4.5.1.1
5.1.3.17
5.3.3.13
5.5.1.6
5.5.1.13
5.5.1.18
6.3.4.9
6.3.4.10
6.3.4.11

## Sheet: Not observed EC in Bacteria
1.1.1.7
1.1.1.19
1.1.1.33
1.1.1.66
1.1.1.96
1.1.1.98
1.1.1.99
1.1.1.101
1.1.1.104
1.1.1.112
1.1.1.115
1.1.1.142
1.1.1.143
1.1.1.147
1.1.1.151
1.1.1.160
1.1.1.165
1.1.1.167
1.1.1.168
1.1.1.172
1.1.1.177
1.1.1.181
1.1.1.183
1.1.1.186
1.1.1.191
1.1.1.196
1.1.1.198
1.1.1.199
1.1.1.200
1.1.1.207
1.1.1.209
1.1.1.216
1.1.1.217
1.1.1.222
1.1.1.223
1.1.1.224
1.1.1.225
1.1.1.227
1.1.1.228
1.1.1.229
1.1.1.231
1.1.1.239
1.1.1.246
1.1.1.247
1.1.1.248
1.1.1.265
1.1.1.270
1.1.1.273
1.1.1.277
1.1.1.278
1.1.1.285
1.1.1.295
1.1.1.307
1.1.1.314
1.1.1.315
1.1.1.316
1.1.1.317
1.1.1.318
1.1.1.319
1.1.1.322
1.1.1.323
1.1.1.324
1.1.1.326
1.1.1.328
1.1.1.330
1.1.1.331
1.1.1.332
1.1.1.333
1.1.1.334
1.1.1.337
1.1.1.339
1.1.1.340
1.1.1.n5
1.1.1.n8
1.1.1.n9
1.1.1.n11
1.1.1.n12
1.1.3.3
1.1.3.5
1.1.3.7
1.1.3.11
1.1.3.14
1.1.3.16
1.1.3.20
1.1.3.23
1.1.3.27
1.1.3.42
1.1.3.43
1.1.3.44
1.1.4.2
1.1.5.n1
1.1.98.3
1.1.99.29
1.1.99.38
1.2.1.29
1.2.1.49
1.2.1.74
1.2.1.82
1.2.1.83
1.2.1.84
1.2.3.7
1.2.3.14
1.3.1.5
1.3.1.16
1.3.1.17
1.3.1.22
1.3.1.27
1.3.1.36
1.3.1.39
1.3.1.41
1.3.1.46
1.3.1.51
1.3.1.69
1.3.1.72
1.3.1.73
1.3.1.80
1.3.1.81
1.3.1.82
1.3.1.88
1.3.1.89
1.3.1.90
1.3.1.91
1.3.1.92
1.3.1.93
1.3.1.94
1.3.1.95
1.3.1.96
1.3.1.97
1.3.2.3
1.3.3.7
1.3.3.8
1.3.3.9
1.3.3.12
1.3.7.6
1.3.7.10
1.3.8.5
1.3.8.9
1.3.99.30
1.4.1.7
1.4.1.19
1.4.1.24
1.4.3.7
1.4.3.13
1.4.3.15
1.4.3.24
1.5.1.17
1.5.1.22
1.5.1.23
1.5.1.25
1.5.1.26
1.5.1.27
1.5.1.31
1.5.1.32
1.5.1.43
1.5.1.44
1.5.1.45
1.5.3.12
1.5.3.18
1.5.3.19
1.5.3.20
1.5.3.21
1.5.4.1
1.5.99.13
1.5.99.14
1.6.2.6
1.6.99.n1
1.7.1.9
1.7.1.11
1.7.1.12
1.7.3.2
1.7.6.1
1.8.1.11
1.8.1.12
1.8.1.13
1.8.3.2
1.8.3.3
1.8.3.5
1.8.3.6
1.8.4.3
1.8.4.4
1.8.5.1
1.10.1.1
1.10.2.1
1.10.99.3
1.11.1.3
1.11.1.11
1.11.1.12
1.11.1.16
1.11.1.20
1.11.2.1
1.11.2.2
1.11.2.3
1.12.98.2
1.13.11.17
1.13.11.19
1.13.11.26
1.13.11.29
1.13.11.30
1.13.11.31
1.13.11.40
1.13.11.45
1.13.11.58
1.13.11.59
1.13.11.60
1.13.11.62
1.13.11.64
1.13.11.65
1.13.11.67
1.13.11.68
1.13.11.69
1.13.11.70
1.13.11.71
1.13.11.72
1.13.11.73
1.13.12.5
1.13.12.6
1.13.12.13
1.13.12.18
1.14.11.3
1.14.11.6
1.14.11.7
1.14.11.10
1.14.11.11
1.14.11.12
1.14.11.19
1.14.11.20
1.14.11.22
1.14.11.24
1.14.11.25
1.14.11.29
1.14.11.30
1.14.11.31
1.14.11.32
1.14.11.35
1.14.11.36
1.14.11.n2
1.14.11.n4
1.14.13.11
1.14.13.14
1.14.13.17
1.14.13.21
1.14.13.26
1.14.13.27
1.14.13.28
1.14.13.30
1.14.13.32
1.14.13.34
1.14.13.35
1.14.13.36
1.14.13.37
1.14.13.41
1.14.13.43
1.14.13.46
1.14.13.47
1.14.13.52
1.14.13.53
1.14.13.55
1.14.13.56
1.14.13.57
1.14.13.60
1.14.13.64
1.14.13.67
1.14.13.68
1.14.13.71
1.14.13.72
1.14.13.73
1.14.13.74
1.14.13.75
1.14.13.76
1.14.13.78
1.14.13.79
1.14.13.85
1.14.13.86
1.14.13.89
1.14.13.91
1.14.13.94
1.14.13.95
1.14.13.96
1.14.13.97
1.14.13.98
1.14.13.99
1.14.13.100
1.14.13.101
1.14.13.102
1.14.13.103
1.14.13.104
1.14.13.108
1.14.13.109
1.14.13.110
1.14.13.112
1.14.13.115
1.14.13.116
1.14.13.117
1.14.13.118
1.14.13.119
1.14.13.120
1.14.13.121
1.14.13.123
1.14.13.124
1.14.13.125
1.14.13.126
1.14.13.134
1.14.13.136
1.14.13.137
1.14.13.138
1.14.13.139
1.14.13.140
1.14.13.143
1.14.13.144
1.14.13.145
1.14.13.146
1.14.13.147
1.14.13.150
1.14.13.152
1.14.13.153
1.14.13.157
1.14.13.158
1.14.13.163
1.14.13.166
1.14.13.167
1.14.13.168
1.14.13.169
1.14.13.170
1.14.13.171
1.14.13.n5
1.14.13.n6
1.14.13.n7
1.14.13.n8
1.14.14.13
1.14.15.4
1.14.15.5
1.14.15.6
1.14.15.11
1.14.16.3
1.14.17.1
1.14.19.4
1.14.19.5
1.14.20.2
1.14.21.1
1.14.21.2
1.14.21.4
1.14.21.5
1.14.21.8
1.14.99.9
1.14.99.10
1.14.99.11
1.14.99.12
1.14.99.19
1.14.99.21
1.14.99.22
1.14.99.31
1.14.99.32
1.14.99.34
1.14.99.37
1.14.99.38
1.14.99.42
1.14.99.43
1.14.99.45
1.14.99.47
1.14.99.n4
1.16.1.5
1.16.1.6
1.16.5.1
1.17.1.3
1.17.3.1
1.17.7.2
1.17.99.3
1.18.1.4
1.18.1.6
1.20.4.2
1.21.3.2
1.21.3.4
1.21.3.5
1.21.3.6
1.21.3.7
1.21.3.8
1.21.99.1
1.22.1.1
1.97.1.10
1.97.1.11
2.1.1.3
2.1.1.9
2.1.1.20
2.1.1.22
2.1.1.25
2.1.1.26
2.1.1.27
2.1.1.28
2.1.1.39
2.1.1.40
2.1.1.42
2.1.1.46
2.1.1.49
2.1.1.50
2.1.1.56
2.1.1.57
2.1.1.59
2.1.1.65
2.1.1.68
2.1.1.69
2.1.1.70
2.1.1.75
2.1.1.78
2.1.1.82
2.1.1.83
2.1.1.84
2.1.1.85
2.1.1.87
2.1.1.88
2.1.1.89
2.1.1.94
2.1.1.96
2.1.1.99
2.1.1.105
2.1.1.108
2.1.1.109
2.1.1.110
2.1.1.111
2.1.1.112
2.1.1.115
2.1.1.117
2.1.1.118
2.1.1.119
2.1.1.121
2.1.1.122
2.1.1.123
2.1.1.124
2.1.1.126
2.1.1.128
2.1.1.129
2.1.1.136
2.1.1.141
2.1.1.142
2.1.1.143
2.1.1.145
2.1.1.147
2.1.1.150
2.1.1.153
2.1.1.154
2.1.1.155
2.1.1.158
2.1.1.159
2.1.1.160
2.1.1.162
2.1.1.167
2.1.1.168
2.1.1.169
2.1.1.175
2.1.1.183
2.1.1.202
2.1.1.203
2.1.1.204
2.1.1.205
2.1.1.206
2.1.1.211
2.1.1.212
2.1.1.213
2.1.1.214
2.1.1.216
2.1.1.218
2.1.1.219
2.1.1.225
2.1.1.229
2.1.1.231
2.1.1.232
2.1.1.233
2.1.1.240
2.1.1.241
2.1.1.244
2.1.1.246
2.1.1.247
2.1.1.248
2.1.1.249
2.1.1.251
2.1.1.252
2.1.1.253
2.1.1.256
2.1.1.257
2.1.1.258
2.1.1.259
2.1.1.260
2.1.1.261
2.1.1.262
2.1.1.263
2.1.1.n1
2.1.1.n3
2.1.1.n4
2.1.1.n7
2.1.1.n8
2.1.3.8
2.2.1.10
2.2.1.11
2.3.1.13
2.3.1.14
2.3.1.17
2.3.1.21
2.3.1.23
2.3.1.24
2.3.1.25
2.3.1.27
2.3.1.32
2.3.1.33
2.3.1.34
2.3.1.36
2.3.1.42
2.3.1.44
2.3.1.52
2.3.1.62
2.3.1.63
2.3.1.64
2.3.1.68
2.3.1.69
2.3.1.71
2.3.1.73
2.3.1.76
2.3.1.80
2.3.1.83
2.3.1.90
2.3.1.91
2.3.1.92
2.3.1.93
2.3.1.95
2.3.1.96
2.3.1.97
2.3.1.98
2.3.1.100
2.3.1.104
2.3.1.105
2.3.1.107
2.3.1.108
2.3.1.112
2.3.1.113
2.3.1.115
2.3.1.116
2.3.1.119
2.3.1.121
2.3.1.123
2.3.1.125
2.3.1.126
2.3.1.127
2.3.1.130
2.3.1.131
2.3.1.132
2.3.1.133
2.3.1.134
2.3.1.137
2.3.1.138
2.3.1.139
2.3.1.140
2.3.1.143
2.3.1.144
2.3.1.145
2.3.1.146
2.3.1.147
2.3.1.148
2.3.1.149
2.3.1.150
2.3.1.151
2.3.1.152
2.3.1.153
2.3.1.154
2.3.1.159
2.3.1.162
2.3.1.163
2.3.1.166
2.3.1.167
2.3.1.170
2.3.1.171
2.3.1.172
2.3.1.173
2.3.1.175
2.3.1.177
2.3.1.185
2.3.1.186
2.3.1.188
2.3.1.192
2.3.1.195
2.3.1.196
2.3.1.198
2.3.1.199
2.3.1.200
2.3.1.201
2.3.1.203
2.3.1.205
2.3.1.206
2.3.1.207
2.3.1.208
2.3.1.209
2.3.1.n6
2.3.1.n7
2.3.1.n9
2.3.2.9
2.3.2.14
2.3.2.19
2.3.3.2
2.3.3.4
2.4.1.16
2.4.1.23
2.4.1.24
2.4.1.26
2.4.1.27
2.4.1.28
2.4.1.30
2.4.1.39
2.4.1.43
2.4.1.45
2.4.1.48
2.4.1.63
2.4.1.66
2.4.1.71
2.4.1.74
2.4.1.81
2.4.1.85
2.4.1.86
2.4.1.88
2.4.1.91
2.4.1.95
2.4.1.96
2.4.1.97
2.4.1.99
2.4.1.100
2.4.1.102
2.4.1.104
2.4.1.105
2.4.1.106
2.4.1.110
2.4.1.111
2.4.1.114
2.4.1.115
2.4.1.116
2.4.1.118
2.4.1.120
2.4.1.121
2.4.1.122
2.4.1.123
2.4.1.126
2.4.1.127
2.4.1.128
2.4.1.133
2.4.1.135
2.4.1.136
2.4.1.137
2.4.1.138
2.4.1.139
2.4.1.142
2.4.1.143
2.4.1.145
2.4.1.146
2.4.1.148
2.4.1.149
2.4.1.153
2.4.1.155
2.4.1.156
2.4.1.158
2.4.1.159
2.4.1.160
2.4.1.161
2.4.1.163
2.4.1.164
2.4.1.165
2.4.1.167
2.4.1.168
2.4.1.170
2.4.1.171
2.4.1.172
2.4.1.174
2.4.1.176
2.4.1.177
2.4.1.178
2.4.1.179
2.4.1.181
2.4.1.185
2.4.1.189
2.4.1.190
2.4.1.191
2.4.1.192
2.4.1.193
2.4.1.194
2.4.1.195
2.4.1.196
2.4.1.197
2.4.1.201
2.4.1.202
2.4.1.203
2.4.1.205
2.4.1.206
2.4.1.209
2.4.1.210
2.4.1.215
2.4.1.218
2.4.1.219
2.4.1.220
2.4.1.221
2.4.1.222
2.4.1.223
2.4.1.228
2.4.1.231
2.4.1.234
2.4.1.236
2.4.1.237
2.4.1.238
2.4.1.239
2.4.1.240
2.4.1.244
2.4.1.249
2.4.1.253
2.4.1.254
2.4.1.256
2.4.1.257
2.4.1.258
2.4.1.259
2.4.1.260
2.4.1.261
2.4.1.262
2.4.1.263
2.4.1.265
2.4.1.267
2.4.1.271
2.4.1.272
2.4.1.273
2.4.1.274
2.4.1.275
2.4.1.282
2.4.1.283
2.4.1.284
2.4.1.285
2.4.1.286
2.4.1.290
2.4.1.291
2.4.1.292
2.4.1.293
2.4.1.n2
2.4.2.15
2.4.2.16
2.4.2.20
2.4.2.23
2.4.2.24
2.4.2.25
2.4.2.32
2.4.2.33
2.4.2.35
2.4.2.38
2.4.2.39
2.4.2.40
2.4.2.41
2.4.2.42
2.4.2.48
2.4.99.2
2.4.99.3
2.4.99.5
2.4.99.7
2.4.99.9
2.4.99.10
2.4.99.11
2.4.99.18
2.4.99.19
2.5.1.5
2.5.1.20
2.5.1.23
2.5.1.24
2.5.1.28
2.5.1.34
2.5.1.35
2.5.1.36
2.5.1.50
2.5.1.51
2.5.1.53
2.5.1.60
2.5.1.67
2.5.1.69
2.5.1.70
2.5.1.71
2.5.1.73
2.5.1.76
2.5.1.79
2.5.1.80
2.5.1.81
2.5.1.82
2.5.1.85
2.5.1.89
2.5.1.92
2.5.1.93
2.5.1.99
2.5.1.100
2.5.1.101
2.5.1.102
2.5.1.103
2.6.1.6
2.6.1.14
2.6.1.24
2.6.1.26
2.6.1.32
2.6.1.41
2.6.1.47
2.6.1.58
2.6.1.60
2.6.1.63
2.6.1.67
2.6.1.68
2.6.1.71
2.6.1.73
2.6.1.75
2.6.1.78
2.6.1.80
2.6.1.93
2.6.1.94
2.6.1.95
2.6.1.96
2.6.1.97
2.6.1.99
2.7.1.10
2.7.1.28
2.7.1.43
2.7.1.44
2.7.1.46
2.7.1.79
2.7.1.81
2.7.1.84
2.7.1.93
2.7.1.114
2.7.1.118
2.7.1.127
2.7.1.134
2.7.1.138
2.7.1.140
2.7.1.142
2.7.1.146
2.7.1.147
2.7.1.149
2.7.1.150
2.7.1.151
2.7.1.153
2.7.1.154
2.7.1.157
2.7.1.158
2.7.1.161
2.7.1.164
2.7.1.169
2.7.1.171
2.7.1.173
2.7.1.174
2.7.1.177
2.7.2.10
2.7.2.12
2.7.2.13
2.7.3.4
2.7.3.5
2.7.3.6
2.7.3.7
2.7.3.8
2.7.3.10
2.7.4.4
2.7.4.10
2.7.4.18
2.7.4.20
2.7.4.21
2.7.4.24
2.7.4.26
2.7.4.n2
2.7.7.11
2.7.7.28
2.7.7.31
2.7.7.35
2.7.7.36
2.7.7.44
2.7.7.45
2.7.7.50
2.7.7.52
2.7.7.54
2.7.7.55
2.7.7.57
2.7.7.67
2.7.7.69
2.7.7.78
2.7.7.79
2.7.7.82
2.7.7.83
2.7.8.3
2.7.8.4
2.7.8.9
2.7.8.10
2.7.8.18
2.7.8.19
2.7.8.22
2.7.8.29
2.7.8.32
2.7.8.36
2.7.9.5
2.7.11.2
2.7.11.3
2.7.11.4
2.7.11.6
2.7.11.8
2.7.11.9
2.7.11.14
2.7.11.15
2.7.11.16
2.7.11.20
2.7.11.23
2.7.11.24
2.7.11.26
2.7.11.28
2.7.11.29
2.7.11.31
2.7.11.33
2.7.99.1
2.8.1.9
2.8.1.11
2.8.2.3
2.8.2.7
2.8.2.9
2.8.2.10
2.8.2.13
2.8.2.14
2.8.2.15
2.8.2.18
2.8.2.19
2.8.2.21
2.8.2.24
2.8.2.25
2.8.2.26
2.8.2.27
2.8.2.28
2.8.2.29
2.8.2.31
2.8.2.32
2.8.2.33
2.8.2.34
2.8.2.35
2.8.3.13
2.9.1.2
3.1.1.14
3.1.1.19
3.1.1.26
3.1.1.37
3.1.1.40
3.1.1.46
3.1.1.49
3.1.1.50
3.1.1.51
3.1.1.52
3.1.1.59
3.1.1.60
3.1.1.64
3.1.1.66
3.1.1.70
3.1.1.71
3.1.1.77
3.1.1.80
3.1.1.82
3.1.1.86
3.1.1.89
3.1.1.90
3.1.1.91
3.1.1.92
3.1.1.93
3.1.2.7
3.1.2.11
3.1.2.13
3.1.2.17
3.1.2.22
3.1.3.14
3.1.3.17
3.1.3.28
3.1.3.38
3.1.3.43
3.1.3.47
3.1.3.49
3.1.3.50
3.1.3.51
3.1.3.52
3.1.3.55
3.1.3.56
3.1.3.59
3.1.3.60
3.1.3.62
3.1.3.63
3.1.3.64
3.1.3.66
3.1.3.67
3.1.3.76
3.1.3.80
3.1.3.84
3.1.3.86
3.1.3.88
3.1.4.38
3.1.4.42
3.1.4.43
3.1.4.48
3.1.4.49
3.1.4.51
3.1.6.7
3.1.6.15
3.1.7.1
3.1.7.4
3.1.7.5
3.1.7.6
3.1.7.7
3.1.7.10
3.1.7.11
3.1.14.1
3.1.15.1
3.1.16.1
3.1.22.2
3.1.26.1
3.1.26.10
3.1.26.13
3.1.27.8
3.2.1.42
3.2.1.47
3.2.1.66
3.2.1.76
3.2.1.104
3.2.1.105
3.2.1.107
3.2.1.112
3.2.1.117
3.2.1.119
3.2.1.125
3.2.1.127
3.2.1.134
3.2.1.142
3.2.1.144
3.2.1.146
3.2.1.149
3.2.1.150
3.2.1.153
3.2.1.161
3.2.1.163
3.2.1.166
3.2.1.168
3.2.1.171
3.2.1.173
3.2.1.174
3.2.1.175
3.2.1.181
3.2.1.182
3.2.1.183
3.2.1.184
3.2.1.n3
3.2.2.7
3.2.2.11
3.2.2.12
3.2.2.13
3.2.2.25
3.2.2.29
3.3.2.2
3.3.2.5
3.3.2.7
3.4.11.16
3.4.11.17
3.4.11.26
3.4.13.4
3.4.13.17
3.4.14.6
3.4.15.4
3.4.17.10
3.4.17.12
3.4.17.15
3.4.17.16
3.4.17.17
3.4.17.20
3.4.17.23
3.4.18.1
3.4.19.2
3.4.19.6
3.4.19.7
3.4.19.14
3.4.21.2
3.4.21.3
3.4.21.5
3.4.21.6
3.4.21.9
3.4.21.20
3.4.21.21
3.4.21.22
3.4.21.27
3.4.21.32
3.4.21.38
3.4.21.39
3.4.21.41
3.4.21.42
3.4.21.45
3.4.21.46
3.4.21.47
3.4.21.49
3.4.21.54
3.4.21.55
3.4.21.60
3.4.21.65
3.4.21.76
3.4.21.77
3.4.21.78
3.4.21.79
3.4.21.84
3.4.21.86
3.4.21.90
3.4.21.91
3.4.21.95
3.4.21.97
3.4.21.99
3.4.21.103
3.4.21.104
3.4.21.106
3.4.21.109
3.4.21.114
3.4.21.115
3.4.21.117
3.4.21.118
3.4.21.119
3.4.21.120
3.4.22.1
3.4.22.2
3.4.22.3
3.4.22.6
3.4.22.7
3.4.22.14
3.4.22.24
3.4.22.25
3.4.22.26
3.4.22.27
3.4.22.28
3.4.22.30
3.4.22.31
3.4.22.32
3.4.22.33
3.4.22.35
3.4.22.36
3.4.22.38
3.4.22.39
3.4.22.41
3.4.22.42
3.4.22.43
3.4.22.45
3.4.22.50
3.4.22.51
3.4.22.53
3.4.22.54
3.4.22.55
3.4.22.56
3.4.22.57
3.4.22.58
3.4.22.59
3.4.22.60
3.4.22.61
3.4.22.62
3.4.22.63
3.4.22.64
3.4.22.65
3.4.22.66
3.4.22.67
3.4.22.69
3.4.23.2
3.4.23.3
3.4.23.4
3.4.23.5
3.4.23.12
3.4.23.15
3.4.23.16
3.4.23.17
3.4.23.18
3.4.23.19
3.4.23.20
3.4.23.21
3.4.23.22
3.4.23.23
3.4.23.24
3.4.23.25
3.4.23.26
3.4.23.29
3.4.23.30
3.4.23.31
3.4.23.32
3.4.23.34
3.4.23.35
3.4.23.38
3.4.23.39
3.4.23.40
3.4.23.41
3.4.23.42
3.4.23.44
3.4.23.45
3.4.23.46
3.4.23.47
3.4.23.50
3.4.24.1
3.4.24.6
3.4.24.12
3.4.24.14
3.4.24.18
3.4.24.19
3.4.24.22
3.4.24.24
3.4.24.34
3.4.24.41
3.4.24.42
3.4.24.43
3.4.24.44
3.4.24.46
3.4.24.47
3.4.24.48
3.4.24.49
3.4.24.50
3.4.24.51
3.4.24.52
3.4.24.53
3.4.24.54
3.4.24.59
3.4.24.60
3.4.24.61
3.4.24.62
3.4.24.63
3.4.24.66
3.4.24.67
3.4.24.72
3.4.24.73
3.4.24.79
3.4.24.80
3.4.24.81
3.4.24.82
3.4.24.86
3.4.24.87
3.5.1.21
3.5.1.35
3.5.1.39
3.5.1.40
3.5.1.57
3.5.1.60
3.5.1.63
3.5.1.67
3.5.1.71
3.5.1.92
3.5.1.99
3.5.1.102
3.5.1.109
3.5.1.111
3.5.1.112
3.5.1.113
3.5.2.11
3.5.4.7
3.5.4.24
3.5.4.29
3.5.4.n2
3.5.99.9
3.6.1.20
3.6.1.43
3.6.1.44
3.6.1.53
3.6.1.58
3.6.1.59
3.6.1.60
3.6.1.62
3.6.1.n1
3.6.1.n2
3.6.1.n3
3.6.1.n4
3.6.2.2
3.6.3.37
3.6.3.47
3.6.4.1
3.6.4.4
3.6.4.5
3.6.4.7
3.6.5.5
3.7.1.18
3.7.1.20
3.9.1.1
4.1.1.34
4.1.1.40
4.1.1.42
4.1.1.52
4.1.1.54
4.1.1.56
4.1.1.58
4.1.1.60
4.1.1.66
4.1.1.80
4.1.1.84
4.1.1.90
4.1.1.91
4.1.1.94
4.1.1.95
4.1.1.96
4.1.2.24
4.1.2.30
4.1.2.33
4.1.2.35
4.1.2.36
4.1.2.46
4.1.2.47
4.1.2.n2
4.1.99.13
4.2.1.48
4.2.1.50
4.2.1.62
4.2.1.73
4.2.1.74
4.2.1.77
4.2.1.78
4.2.1.93
4.2.1.94
4.2.1.95
4.2.1.97
4.2.1.105
4.2.1.110
4.2.1.111
4.2.1.114
4.2.1.121
4.2.1.123
4.2.1.124
4.2.1.125
4.2.1.128
4.2.1.133
4.2.1.134
4.2.2.13
4.2.3.8
4.2.3.10
4.2.3.11
4.2.3.13
4.2.3.15
4.2.3.16
4.2.3.17
4.2.3.18
4.2.3.20
4.2.3.21
4.2.3.24
4.2.3.25
4.2.3.26
4.2.3.29
4.2.3.30
4.2.3.32
4.2.3.33
4.2.3.34
4.2.3.35
4.2.3.38
4.2.3.39
4.2.3.40
4.2.3.41
4.2.3.42
4.2.3.43
4.2.3.44
4.2.3.45
4.2.3.46
4.2.3.48
4.2.3.49
4.2.3.50
4.2.3.51
4.2.3.52
4.2.3.53
4.2.3.54
4.2.3.55
4.2.3.56
4.2.3.57
4.2.3.58
4.2.3.59
4.2.3.60
4.2.3.61
4.2.3.62
4.2.3.65
4.2.3.66
4.2.3.67
4.2.3.68
4.2.3.69
4.2.3.70
4.2.3.71
4.2.3.72
4.2.3.73
4.2.3.74
4.2.3.76
4.2.3.77
4.2.3.78
4.2.3.79
4.2.3.80
4.2.3.81
4.2.3.82
4.2.3.83
4.2.3.84
4.2.3.85
4.2.3.86
4.2.3.87
4.2.3.88
4.2.3.91
4.2.3.92
4.2.3.93
4.2.3.94
4.2.3.95
4.2.3.99
4.2.3.100
4.2.3.101
4.2.3.102
4.2.3.103
4.2.3.104
4.2.3.105
4.2.3.106
4.2.3.107
4.2.3.108
4.2.3.109
4.2.3.110
4.2.3.111
4.2.3.112
4.2.3.113
4.2.3.114
4.2.3.115
4.2.3.116
4.2.3.117
4.2.3.119
4.2.3.120
4.2.3.121
4.2.3.122
4.2.3.123
4.2.3.125
4.2.3.126
4.2.3.127
4.2.3.128
4.2.3.129
4.2.3.131
4.2.3.132
4.2.3.133
4.2.3.134
4.2.3.135
4.2.3.136
4.2.3.137
4.2.3.138
4.2.3.139
4.2.3.140
4.2.3.n2
4.2.3.n11
4.3.1.13
4.3.1.28
4.3.2.6
4.3.3.3
4.4.1.4
4.4.1.20
4.4.1.26
4.99.1.6
4.99.1.8
5.1.1.16
5.1.2.5
5.1.2.6
5.1.3.16
5.1.3.25
5.1.99.2
5.2.1.9
5.2.1.12
5.2.1.13
5.2.1.14
5.3.1.21
5.3.1.n2
5.3.3.5
5.3.3.9
5.3.3.11
5.3.3.15
5.3.99.2
5.3.99.4
5.3.99.5
5.3.99.6
5.3.99.9
5.4.1.1
5.4.3.9
5.4.4.5
5.4.4.6
5.4.99.30
5.4.99.31
5.4.99.32
5.4.99.33
5.4.99.34
5.4.99.35
5.4.99.36
5.4.99.37
5.4.99.38
5.4.99.39
5.4.99.40
5.4.99.41
5.4.99.42
5.4.99.43
5.4.99.44
5.4.99.45
5.4.99.46
5.4.99.47
5.4.99.48
5.4.99.49
5.4.99.50
5.4.99.51
5.4.99.52
5.4.99.53
5.4.99.54
5.4.99.55
5.4.99.56
5.4.99.57
5.4.99.58
5.5.1.8
5.5.1.9
5.5.1.12
5.5.1.14
5.5.1.17
5.5.1.20
5.99.1.1
6.1.1.27
6.2.1.8
6.2.1.10
6.2.1.15
6.2.1.23
6.2.1.28
6.2.1.38
6.2.1.39
6.2.1.n3
6.3.1.4
6.3.1.6
6.3.1.7
6.3.1.14
6.3.2.11
6.3.2.18
6.3.2.21
6.3.2.23
6.3.2.24
6.3.2.32
6.3.2.33
6.3.2.36
6.3.2.n3
6.3.2.n5
6.3.4.8

## Sheet: Eukaryotic local orphan enzymes
1.1.1.13
1.1.1.20
1.1.1.32
1.1.1.43
1.1.1.75
1.1.1.76
1.1.1.77
1.1.1.113
1.1.1.140
1.1.1.142
1.1.1.173
1.1.1.187
1.1.1.210
1.1.1.212
1.1.1.220
1.1.1.232
1.1.1.243
1.1.1.264
1.1.1.275
1.1.1.276
1.1.1.279
1.1.1.282
1.1.1.286
1.1.1.292
1.1.1.304
1.1.3.40
1.1.5.4
1.1.5.6
1.1.99.13
1.1.99.14
1.2.1.32
1.2.1.42
1.2.1.52
1.2.1.64
1.2.1.79
1.2.3.5
1.2.3.8
1.2.7.3
1.3.1.29
1.3.1.75
1.3.1.86
1.3.7.5
1.3.7.7
1.3.99.4
1.3.99.12
1.4.1.8
1.4.1.18
1.4.3.8
1.5.1.1
1.5.1.16
1.5.3.2
1.5.3.4
1.5.3.10
1.5.99.4
1.6.5.10
1.7.1.5
1.7.1.6
1.7.2.3
1.7.3.5
1.7.5.1
1.7.7.2
1.7.99.1
1.8.1.3
1.8.1.6
1.8.2.1
1.8.4.10
1.8.4.13
1.8.5.4
1.10.3.4
1.11.1.1
1.11.2.4
1.12.1.3
1.12.99.6
1.13.11.2
1.13.11.3
1.13.11.28
1.13.11.39
1.13.11.61
1.13.11.63
1.14.11.14
1.14.11.28
1.14.12.1
1.14.13.2
1.14.13.23
1.14.13.29
1.14.14.10
1.14.99.20
1.16.1.3
1.18.6.1
1.19.6.1
1.20.99.1
2.1.1.15
2.1.1.44
2.1.1.55
2.1.1.120
2.1.1.157
2.1.1.218
2.1.3.6
2.2.1.5
2.3.1.3
2.3.1.10
2.3.1.19
2.3.1.58
2.3.1.72
2.3.1.77
2.3.1.81
2.3.1.103
2.3.1.106
2.3.1.114
2.3.1.118
2.3.1.179
2.3.1.183
2.3.2.1
2.4.1.8
2.4.1.20
2.4.1.31
2.4.1.64
2.4.1.78
2.4.1.147
2.4.1.166
2.4.2.6
2.4.2.34
2.4.2.36
2.5.1.2
2.5.1.5
2.5.1.44
2.5.1.90
2.6.1.3
2.6.1.15
2.6.1.23
2.6.1.36
2.6.1.48
2.6.1.49
2.7.1.8
2.7.1.41
2.7.1.73
2.7.1.161
2.7.1.163
2.7.2.7
2.7.4.13
2.7.7.10
2.7.7.37
2.7.7.40
2.7.13.1
2.7.13.2
2.8.1.4
2.8.3.1
2.8.3.9
2.9.1.1
3.1.1.35
3.1.1.43
3.1.1.54
3.1.1.55
3.1.1.58
3.1.1.63
3.1.1.75
3.1.1.76
3.1.2.3
3.1.2.18
3.1.2.19
3.1.2.21
3.1.2.29
3.1.3.10
3.1.3.19
3.1.3.35
3.1.3.42
3.1.3.44
3.1.4.13
3.1.4.14
3.1.6.18
3.1.13.2
3.1.13.3
3.1.13.5
3.1.25.1
3.1.26.13
3.1.30.2
3.2.1.32
3.2.1.36
3.2.1.53
3.2.1.54
3.2.1.61
3.2.1.63
3.2.1.64
3.2.1.74
3.2.1.83
3.2.1.88
3.2.1.97
3.2.1.103
3.2.1.120
3.2.1.128
3.2.1.136
3.2.2.2
3.2.2.8
3.2.2.10
3.2.2.15
3.3.1.2
3.3.2.11
3.4.11.24
3.4.15.6
3.4.17.11
3.4.21.19
3.4.21.50
3.4.21.100
3.4.21.113
3.4.22.39
3.4.22.45
3.4.23.28
3.4.23.48
3.4.24.27
3.4.24.45
3.4.25.2
3.5.1.13
3.5.1.17
3.5.1.42
3.5.1.47
3.5.1.61
3.5.1.68
3.5.1.78
3.5.1.84
3.5.1.86
3.5.1.93
3.5.2.15
3.5.2.16
3.5.3.7
3.5.3.10
3.5.4.11
3.5.4.21
3.5.4.28
3.5.5.5
3.5.99.2
3.6.1.2
3.6.1.8
3.6.1.25
3.6.1.26
3.6.3.12
3.6.3.20
3.6.3.21
3.6.3.22
3.6.3.23
3.6.3.26
3.6.3.42
3.6.3.46
3.6.3.53
4.1.1.12
4.1.1.47
4.1.2.2
4.1.2.22
4.1.2.26
4.1.2.43
4.1.3.17
4.1.3.32
4.1.99.5
4.2.1.4
4.2.1.31
4.2.1.39
4.2.1.68
4.2.1.99
4.2.1.101
4.2.1.118
4.2.2.5
4.2.2.7
4.2.2.8
4.2.2.9
4.2.2.11
4.2.2.18
4.2.2.19
4.2.2.20
4.2.2.22
4.2.3.3
4.3.1.7
4.3.2.3
4.3.3.4
4.4.1.2
4.4.1.3
4.4.1.10
4.4.1.21
4.99.1.5
4.99.1.7
5.1.1.5
5.1.1.10
5.1.99.3
5.3.1.27
5.3.2.2
5.3.3.7
5.4.99.1
5.4.99.11
6.1.1.23
6.2.1.6
6.2.1.11
6.2.1.17
6.2.1.18
6.2.1.24
6.2.1.27
6.2.1.30
6.2.1.37
6.3.2.30
6.3.4.18
6.4.1.5
6.4.1.7

## Sheet: Not observed EC in Eukaryota
1.1.1.16
1.1.1.46
1.1.1.52
1.1.1.57
1.1.1.84
1.1.1.92
1.1.1.106
1.1.1.110
1.1.1.111
1.1.1.118
1.1.1.120
1.1.1.121
1.1.1.124
1.1.1.126
1.1.1.129
1.1.1.130
1.1.1.131
1.1.1.134
1.1.1.136
1.1.1.137
1.1.1.144
1.1.1.152
1.1.1.166
1.1.1.174
1.1.1.176
1.1.1.202
1.1.1.221
1.1.1.226
1.1.1.233
1.1.1.235
1.1.1.238
1.1.1.240
1.1.1.241
1.1.1.251
1.1.1.254
1.1.1.256
1.1.1.257
1.1.1.258
1.1.1.259
1.1.1.261
1.1.1.262
1.1.1.266
1.1.1.268
1.1.1.269
1.1.1.272
1.1.1.281
1.1.1.291
1.1.1.296
1.1.1.297
1.1.1.298
1.1.1.299
1.1.1.301
1.1.1.305
1.1.1.306
1.1.1.308
1.1.1.309
1.1.1.310
1.1.1.311
1.1.1.312
1.1.1.313
1.1.1.321
1.1.1.325
1.1.1.327
1.1.1.328
1.1.1.329
1.1.1.331
1.1.1.332
1.1.1.333
1.1.1.334
1.1.1.335
1.1.1.336
1.1.1.337
1.1.1.338
1.1.1.339
1.1.1.340
1.1.1.341
1.1.1.342
1.1.1.n4
1.1.1.n5
1.1.1.n6
1.1.1.n9
1.1.1.n14
1.1.2.2
1.1.2.5
1.1.2.6
1.1.2.7
1.1.2.8
1.1.3.3
1.1.3.19
1.1.3.23
1.1.3.28
1.1.3.29
1.1.3.39
1.1.3.41
1.1.3.43
1.1.3.44
1.1.5.2
1.1.5.5
1.1.5.7
1.1.5.8
1.1.5.n1
1.1.9.1
1.1.98.2
1.1.98.3
1.1.99.4
1.1.99.7
1.1.99.9
1.1.99.11
1.1.99.20
1.1.99.21
1.1.99.22
1.1.99.26
1.1.99.27
1.1.99.30
1.1.99.32
1.1.99.33
1.1.99.35
1.1.99.36
1.1.99.37
1.1.99.38
1.2.1.15
1.2.1.20
1.2.1.21
1.2.1.25
1.2.1.26
1.2.1.33
1.2.1.43
1.2.1.53
1.2.1.57
1.2.1.58
1.2.1.60
1.2.1.61
1.2.1.62
1.2.1.63
1.2.1.67
1.2.1.69
1.2.1.71
1.2.1.72
1.2.1.73
1.2.1.75
1.2.1.76
1.2.1.77
1.2.1.78
1.2.1.80
1.2.1.81
1.2.1.83
1.2.1.84
1.2.1.85
1.2.1.86
1.2.2.1
1.2.2.3
1.2.3.3
1.2.3.13
1.2.5.1
1.2.7.2
1.2.7.4
1.2.7.5
1.2.7.6
1.2.7.10
1.2.99.3
1.2.99.6
1.3.1.15
1.3.1.18
1.3.1.19
1.3.1.25
1.3.1.37
1.3.1.40
1.3.1.47
1.3.1.49
1.3.1.53
1.3.1.54
1.3.1.56
1.3.1.57
1.3.1.58
1.3.1.60
1.3.1.62
1.3.1.63
1.3.1.64
1.3.1.65
1.3.1.66
1.3.1.67
1.3.1.68
1.3.1.79
1.3.1.84
1.3.1.85
1.3.1.87
1.3.1.95
1.3.1.96
1.3.1.97
1.3.3.10
1.3.3.11
1.3.5.3
1.3.5.4
1.3.7.1
1.3.7.2
1.3.7.8
1.3.7.10
1.3.8.2
1.3.8.3
1.3.99.8
1.3.99.14
1.3.99.16
1.3.99.17
1.3.99.18
1.3.99.19
1.3.99.24
1.3.99.25
1.3.99.26
1.3.99.27
1.3.99.28
1.3.99.29
1.3.99.31
1.3.99.32
1.3.99.n1
1.4.1.5
1.4.1.9
1.4.1.10
1.4.1.11
1.4.1.12
1.4.1.16
1.4.1.17
1.4.1.23
1.4.1.24
1.4.2.1
1.4.3.11
1.4.3.12
1.4.3.20
1.4.3.23
1.4.3.24
1.4.5.1
1.4.9.1
1.4.9.2
1.4.99.2
1.4.99.5
1.5.1.18
1.5.1.21
1.5.1.24
1.5.1.36
1.5.1.37
1.5.1.38
1.5.1.40
1.5.1.41
1.5.1.42
1.5.1.43
1.5.1.44
1.5.1.45
1.5.3.5
1.5.3.19
1.5.3.20
1.5.3.21
1.5.7.1
1.5.8.1
1.5.99.3
1.5.99.5
1.5.99.11
1.5.99.13
1.5.99.14
1.6.6.9
1.6.99.n1
1.7.1.13
1.7.2.4
1.7.2.6
1.7.5.2
1.7.99.8
1.8.1.5
1.8.1.13
1.8.1.14
1.8.1.15
1.8.1.16
1.8.1.17
1.8.2.3
1.8.2.4
1.8.3.4
1.8.5.2
1.8.5.3
1.8.98.1
1.8.99.3
1.9.6.1
1.9.99.1
1.10.3.10
1.10.3.12
1.11.1.17
1.12.1.4
1.12.2.1
1.12.98.3
1.13.11.8
1.13.11.9
1.13.11.10
1.13.11.14
1.13.11.15
1.13.11.22
1.13.11.23
1.13.11.25
1.13.11.35
1.13.11.36
1.13.11.38
1.13.11.46
1.13.11.47
1.13.11.48
1.13.11.49
1.13.11.55
1.13.11.56
1.13.11.57
1.13.11.64
1.13.11.65
1.13.11.66
1.13.11.67
1.13.11.72
1.13.11.73
1.13.11.n1
1.13.12.1
1.13.12.2
1.13.12.9
1.13.12.17
1.13.12.19
1.14.11.21
1.14.11.34
1.14.11.35
1.14.11.36
1.14.11.n1
1.14.11.n3
1.14.12.3
1.14.12.4
1.14.12.5
1.14.12.8
1.14.12.9
1.14.12.11
1.14.12.12
1.14.12.13
1.14.12.14
1.14.12.15
1.14.12.16
1.14.12.18
1.14.12.19
1.14.12.21
1.14.12.22
1.14.13.4
1.14.13.5
1.14.13.10
1.14.13.16
1.14.13.18
1.14.13.19
1.14.13.24
1.14.13.31
1.14.13.33
1.14.13.38
1.14.13.40
1.14.13.44
1.14.13.51
1.14.13.58
1.14.13.59
1.14.13.61
1.14.13.62
1.14.13.66
1.14.13.83
1.14.13.84
1.14.13.92
1.14.13.105
1.14.13.106
1.14.13.107
1.14.13.111
1.14.13.113
1.14.13.114
1.14.13.127
1.14.13.128
1.14.13.130
1.14.13.131
1.14.13.133
1.14.13.135
1.14.13.140
1.14.13.141
1.14.13.142
1.14.13.149
1.14.13.151
1.14.13.154
1.14.13.155
1.14.13.156
1.14.13.160
1.14.13.162
1.14.13.163
1.14.13.165
1.14.13.166
1.14.13.167
1.14.13.168
1.14.13.170
1.14.13.171
1.14.14.7
1.14.14.8
1.14.14.9
1.14.14.11
1.14.14.12
1.14.14.13
1.14.15.8
1.14.15.9
1.14.15.10
1.14.15.11
1.14.16.6
1.14.18.3
1.14.21.7
1.14.99.2
1.14.99.15
1.14.99.23
1.14.99.24
1.14.99.26
1.14.99.27
1.14.99.35
1.14.99.39
1.14.99.40
1.14.99.41
1.14.99.44
1.14.99.46
1.14.99.47
1.15.1.2
1.16.1.4
1.16.1.9
1.16.8.1
1.16.9.1
1.17.1.1
1.17.1.5
1.17.1.7
1.17.2.1
1.17.2.2
1.17.3.3
1.17.5.1
1.17.5.2
1.17.99.2
1.17.99.4
1.17.99.5
1.18.1.4
1.18.1.5
1.20.1.1
1.20.2.1
1.20.4.3
1.20.9.1
1.21.4.1
1.21.4.2
1.21.4.3
1.21.4.4
1.97.1.1
1.97.1.2
1.97.1.3
1.97.1.8
1.97.1.9
2.1.1.18
2.1.1.19
2.1.1.21
2.1.1.47
2.1.1.54
2.1.1.90
2.1.1.91
2.1.1.97
2.1.1.101
2.1.1.102
2.1.1.106
2.1.1.113
2.1.1.130
2.1.1.131
2.1.1.132
2.1.1.139
2.1.1.151
2.1.1.152
2.1.1.161
2.1.1.164
2.1.1.170
2.1.1.171
2.1.1.172
2.1.1.173
2.1.1.174
2.1.1.176
2.1.1.177
2.1.1.178
2.1.1.179
2.1.1.180
2.1.1.181
2.1.1.182
2.1.1.184
2.1.1.185
2.1.1.186
2.1.1.187
2.1.1.188
2.1.1.189
2.1.1.190
2.1.1.191
2.1.1.192
2.1.1.193
2.1.1.195
2.1.1.196
2.1.1.197
2.1.1.200
2.1.1.206
2.1.1.208
2.1.1.209
2.1.1.210
2.1.1.213
2.1.1.215
2.1.1.217
2.1.1.219
2.1.1.223
2.1.1.224
2.1.1.226
2.1.1.227
2.1.1.230
2.1.1.234
2.1.1.235
2.1.1.236
2.1.1.237
2.1.1.238
2.1.1.239
2.1.1.242
2.1.1.243
2.1.1.245
2.1.1.246
2.1.1.247
2.1.1.248
2.1.1.249
2.1.1.250
2.1.1.251
2.1.1.252
2.1.1.253
2.1.1.254
2.1.1.255
2.1.1.256
2.1.1.257
2.1.1.258
2.1.1.261
2.1.1.262
2.1.1.263
2.1.1.264
2.1.1.265
2.1.1.n1
2.1.2.4
2.1.2.7
2.1.2.8
2.1.2.13
2.1.3.5
2.1.3.7
2.1.3.9
2.1.3.10
2.1.3.11
2.1.4.2
2.2.1.4
2.2.1.8
2.2.1.10
2.2.1.11
2.3.1.2
2.3.1.46
2.3.1.49
2.3.1.53
2.3.1.59
2.3.1.60
2.3.1.66
2.3.1.82
2.3.1.89
2.3.1.101
2.3.1.102
2.3.1.109
2.3.1.122
2.3.1.136
2.3.1.141
2.3.1.169
2.3.1.174
2.3.1.178
2.3.1.182
2.3.1.184
2.3.1.187
2.3.1.189
2.3.1.190
2.3.1.191
2.3.1.193
2.3.1.194
2.3.1.197
2.3.1.200
2.3.1.201
2.3.1.202
2.3.1.203
2.3.1.204
2.3.1.205
2.3.1.207
2.3.1.208
2.3.1.209
2.3.1.210
2.3.1.n2
2.3.1.n3
2.3.1.n5
2.3.1.n10
2.3.1.n11
2.3.2.3
2.3.2.6
2.3.2.7
2.3.2.10
2.3.2.11
2.3.2.16
2.3.2.17
2.3.2.18
2.3.2.19
2.3.3.3
2.3.3.7
2.3.3.11
2.3.3.12
2.3.3.15
2.4.1.2
2.4.1.7
2.4.1.26
2.4.1.27
2.4.1.28
2.4.1.49
2.4.1.53
2.4.1.60
2.4.1.70
2.4.1.73
2.4.1.103
2.4.1.113
2.4.1.125
2.4.1.140
2.4.1.157
2.4.1.162
2.4.1.180
2.4.1.187
2.4.1.188
2.4.1.199
2.4.1.208
2.4.1.211
2.4.1.216
2.4.1.230
2.4.1.245
2.4.1.246
2.4.1.247
2.4.1.248
2.4.1.250
2.4.1.251
2.4.1.252
2.4.1.264
2.4.1.266
2.4.1.268
2.4.1.269
2.4.1.270
2.4.1.276
2.4.1.277
2.4.1.278
2.4.1.279
2.4.1.280
2.4.1.281
2.4.1.282
2.4.1.283
2.4.1.284
2.4.1.285
2.4.1.286
2.4.1.287
2.4.1.288
2.4.1.289
2.4.1.290
2.4.1.291
2.4.1.292
2.4.1.293
2.4.1.n2
2.4.2.5
2.4.2.27
2.4.2.37
2.4.2.43
2.4.2.44
2.4.2.45
2.4.2.46
2.4.2.47
2.4.2.48
2.4.99.12
2.4.99.13
2.4.99.14
2.4.99.15
2.4.99.16
2.4.99.17
2.4.99.19
2.5.1.7
2.5.1.25
2.5.1.38
2.5.1.41
2.5.1.63
2.5.1.65
2.5.1.66
2.5.1.73
2.5.1.76
2.5.1.77
2.5.1.81
2.5.1.82
2.5.1.83
2.5.1.86
2.5.1.88
2.5.1.89
2.5.1.94
2.5.1.95
2.5.1.96
2.5.1.97
2.5.1.98
2.5.1.99
2.5.1.100
2.5.1.101
2.5.1.102
2.5.1.103
2.6.1.12
2.6.1.29
2.6.1.30
2.6.1.33
2.6.1.34
2.6.1.35
2.6.1.37
2.6.1.46
2.6.1.54
2.6.1.55
2.6.1.56
2.6.1.59
2.6.1.65
2.6.1.70
2.6.1.72
2.6.1.74
2.6.1.76
2.6.1.77
2.6.1.81
2.6.1.82
2.6.1.84
2.6.1.86
2.6.1.87
2.6.1.89
2.6.1.90
2.6.1.91
2.6.1.92
2.6.1.93
2.6.1.94
2.6.1.95
2.6.1.97
2.6.1.98
2.6.1.99
2.6.99.2
2.7.1.5
2.7.1.13
2.7.1.27
2.7.1.42
2.7.1.45
2.7.1.53
2.7.1.54
2.7.1.55
2.7.1.58
2.7.1.61
2.7.1.62
2.7.1.63
2.7.1.65
2.7.1.66
2.7.1.72
2.7.1.80
2.7.1.85
2.7.1.87
2.7.1.88
2.7.1.89
2.7.1.92
2.7.1.101
2.7.1.102
2.7.1.103
2.7.1.118
2.7.1.119
2.7.1.121
2.7.1.122
2.7.1.136
2.7.1.156
2.7.1.162
2.7.1.165
2.7.1.166
2.7.1.167
2.7.1.168
2.7.1.169
2.7.1.170
2.7.1.175
2.7.1.176
2.7.1.177
2.7.2.6
2.7.2.14
2.7.2.15
2.7.4.12
2.7.4.19
2.7.4.22
2.7.4.23
2.7.4.26
2.7.4.n2
2.7.6.4
2.7.7.32
2.7.7.33
2.7.7.46
2.7.7.58
2.7.7.59
2.7.7.61
2.7.7.62
2.7.7.66
2.7.7.67
2.7.7.68
2.7.7.70
2.7.7.71
2.7.7.73
2.7.7.74
2.7.7.76
2.7.7.77
2.7.7.81
2.7.7.82
2.7.8.12
2.7.8.14
2.7.8.20
2.7.8.21
2.7.8.24
2.7.8.25
2.7.8.26
2.7.8.28
2.7.8.30
2.7.8.31
2.7.8.33
2.7.8.34
2.7.8.35
2.7.8.36
2.7.8.37
2.7.11.33
2.8.3.2
2.8.3.3
2.8.3.7
2.8.3.10
2.8.3.11
2.8.3.12
2.8.3.14
2.8.3.15
2.8.3.17
2.8.4.2
3.1.1.15
3.1.1.22
3.1.1.27
3.1.1.30
3.1.1.33
3.1.1.38
3.1.1.39
3.1.1.44
3.1.1.68
3.1.1.83
3.1.1.85
3.1.1.87
3.1.1.91
3.1.1.92
3.1.2.10
3.1.2.16
3.1.2.23
3.1.2.28
3.1.3.39
3.1.3.40
3.1.3.45
3.1.3.58
3.1.3.70
3.1.3.71
3.1.3.79
3.1.3.82
3.1.3.83
3.1.3.85
3.1.3.87
3.1.3.88
3.1.4.15
3.1.4.52
3.1.6.9
3.1.6.10
3.1.6.16
3.1.6.17
3.1.7.7
3.1.7.8
3.1.7.9
3.1.11.4
3.1.22.5
3.1.26.2
3.1.26.7
3.1.26.8
3.1.27.2
3.1.27.6
3.2.1.43
3.2.1.56
3.2.1.81
3.2.1.85
3.2.1.86
3.2.1.87
3.2.1.92
3.2.1.94
3.2.1.95
3.2.1.100
3.2.1.102
3.2.1.109
3.2.1.115
3.2.1.116
3.2.1.121
3.2.1.122
3.2.1.124
3.2.1.129
3.2.1.133
3.2.1.137
3.2.1.140
3.2.1.156
3.2.1.157
3.2.1.158
3.2.1.159
3.2.1.162
3.2.1.170
3.2.1.172
3.2.1.178
3.2.1.179
3.2.1.180
3.2.1.181
3.2.1.182
3.2.1.184
3.2.1.n1
3.2.1.n2
3.2.2.4
3.2.2.17
3.2.2.26
3.3.2.4
3.3.2.8
3.4.11.13
3.4.11.23
3.4.11.25
3.4.13.7
3.4.13.22
3.4.14.12
3.4.17.6
3.4.17.8
3.4.17.14
3.4.19.11
3.4.21.81
3.4.21.82
3.4.21.88
3.4.21.90
3.4.21.91
3.4.21.98
3.4.21.101
3.4.21.111
3.4.21.114
3.4.21.115
3.4.21.116
3.4.22.10
3.4.22.37
3.4.22.46
3.4.22.47
3.4.22.48
3.4.22.66
3.4.22.69
3.4.22.70
3.4.22.71
3.4.23.42
3.4.23.43
3.4.23.49
3.4.23.51
3.4.23.52
3.4.24.25
3.4.24.26
3.4.24.29
3.4.24.30
3.4.24.32
3.4.24.33
3.4.24.40
3.4.24.74
3.4.24.75
3.4.24.76
3.4.24.77
3.4.24.78
3.5.1.7
3.5.1.8
3.5.1.22
3.5.1.27
3.5.1.29
3.5.1.30
3.5.1.36
3.5.1.43
3.5.1.44
3.5.1.50
3.5.1.51
3.5.1.56
3.5.1.58
3.5.1.62
3.5.1.64
3.5.1.66
3.5.1.69
3.5.1.70
3.5.1.72
3.5.1.73
3.5.1.74
3.5.1.76
3.5.1.77
3.5.1.79
3.5.1.82
3.5.1.85
3.5.1.90
3.5.1.91
3.5.1.94
3.5.1.95
3.5.1.100
3.5.1.101
3.5.1.102
3.5.1.103
3.5.1.104
3.5.1.105
3.5.1.106
3.5.1.107
3.5.1.108
3.5.1.110
3.5.1.111
3.5.1.112
3.5.1.113
3.5.1.n3
3.5.2.1
3.5.2.4
3.5.2.10
3.5.2.12
3.5.2.13
3.5.2.14
3.5.2.18
3.5.2.19
3.5.3.3
3.5.3.5
3.5.3.13
3.5.3.14
3.5.3.16
3.5.3.17
3.5.3.20
3.5.3.21
3.5.3.22
3.5.3.23
3.5.4.8
3.5.4.20
3.5.4.22
3.5.4.27
3.5.4.29
3.5.4.30
3.5.4.31
3.5.4.32
3.5.4.n2
3.5.5.2
3.5.5.6
3.5.5.8
3.5.99.1
3.5.99.3
3.5.99.4
3.5.99.5
3.5.99.8
3.5.99.9
3.6.1.24
3.6.1.40
3.6.1.54
3.6.1.57
3.6.1.61
3.6.1.63
3.6.1.n1
3.6.1.n2
3.6.1.n3
3.6.1.n4
3.6.3.18
3.6.3.34
3.6.3.39
3.6.3.50
3.7.1.7
3.7.1.8
3.7.1.10
3.7.1.11
3.7.1.12
3.7.1.13
3.7.1.14
3.7.1.15
3.7.1.16
3.7.1.17
3.7.1.18
3.7.1.19
3.7.1.20
3.7.1.n2
3.8.1.6
3.8.1.7
3.8.1.9
3.8.1.10
3.8.1.11
3.10.1.2
3.11.1.3
3.12.1.1
3.13.1.3
4.1.1.16
4.1.1.24
4.1.1.51
4.1.1.59
4.1.1.62
4.1.1.63
4.1.1.67
4.1.1.69
4.1.1.75
4.1.1.76
4.1.1.77
4.1.1.78
4.1.1.79
4.1.1.81
4.1.1.83
4.1.1.85
4.1.1.86
4.1.1.87
4.1.1.88
4.1.1.89
4.1.1.92
4.1.1.93
4.1.1.95
4.1.1.96
4.1.2.12
4.1.2.18
4.1.2.19
4.1.2.21
4.1.2.23
4.1.2.28
4.1.2.29
4.1.2.34
4.1.2.38
4.1.2.41
4.1.2.42
4.1.2.44
4.1.2.45
4.1.2.49
4.1.2.50
4.1.2.n2
4.1.2.n3
4.1.2.n4
4.1.3.13
4.1.3.14
4.1.3.24
4.1.3.26
4.1.3.35
4.1.3.39
4.1.3.40
4.1.3.41
4.1.99.2
4.1.99.11
4.1.99.14
4.1.99.16
4.1.99.19
4.2.1.5
4.2.1.7
4.2.1.8
4.2.1.25
4.2.1.27
4.2.1.28
4.2.1.30
4.2.1.34
4.2.1.35
4.2.1.41
4.2.1.42
4.2.1.43
4.2.1.44
4.2.1.53
4.2.1.54
4.2.1.56
4.2.1.57
4.2.1.67
4.2.1.80
4.2.1.81
4.2.1.82
4.2.1.85
4.2.1.87
4.2.1.88
4.2.1.89
4.2.1.98
4.2.1.100
4.2.1.103
4.2.1.108
4.2.1.112
4.2.1.114
4.2.1.115
4.2.1.116
4.2.1.117
4.2.1.122
4.2.1.127
4.2.1.129
4.2.1.130
4.2.1.131
4.2.1.132
4.2.1.135
4.2.1.137
4.2.2.6
4.2.2.12
4.2.2.16
4.2.2.21
4.2.2.24
4.2.2.25
4.2.2.n1
4.2.2.n2
4.2.3.31
4.2.3.36
4.2.3.37
4.2.3.89
4.2.3.90
4.2.3.96
4.2.3.97
4.2.3.98
4.2.3.118
4.2.3.124
4.2.3.130
4.2.3.131
4.2.3.133
4.2.3.135
4.2.3.136
4.2.3.137
4.2.3.138
4.2.3.139
4.2.3.140
4.2.3.n2
4.2.99.12
4.3.1.6
4.3.1.9
4.3.1.14
4.3.1.15
4.3.1.22
4.3.1.26
4.3.1.27
4.3.1.28
4.3.2.6
4.3.3.1
4.3.3.5
4.3.3.6
4.3.3.n1
4.3.99.2
4.3.99.3
4.4.1.23
4.4.1.24
4.4.1.25
4.5.1.2
4.5.1.4
4.5.1.5
5.1.1.2
5.1.1.6
5.1.1.8
5.1.1.9
5.1.1.12
5.1.1.14
5.1.1.15
5.1.1.n1
5.1.2.1
5.1.2.4
5.1.3.4
5.1.3.10
5.1.3.11
5.1.3.13
5.1.3.20
5.1.3.21
5.1.3.22
5.1.3.23
5.1.3.24
5.1.3.25
5.1.3.n3
5.1.99.5
5.2.1.1
5.2.1.4
5.2.1.10
5.2.1.14
5.3.1.3
5.3.1.4
5.3.1.7
5.3.1.14
5.3.1.15
5.3.1.20
5.3.1.25
5.3.1.28
5.3.1.n1
5.3.1.n2
5.3.2.3
5.3.2.4
5.3.2.5
5.3.2.6
5.3.3.4
5.3.3.6
5.3.3.14
5.3.3.16
5.3.3.17
5.3.3.18
5.3.99.7
5.3.99.10
5.3.99.n1
5.4.1.2
5.4.2.5
5.4.3.2
5.4.3.3
5.4.3.4
5.4.3.5
5.4.3.6
5.4.3.9
5.4.4.1
5.4.4.3
5.4.4.4
5.4.99.3
5.4.99.13
5.4.99.14
5.4.99.15
5.4.99.19
5.4.99.20
5.4.99.21
5.4.99.22
5.4.99.23
5.4.99.24
5.4.99.26
5.4.99.29
5.4.99.58
5.5.1.3
5.5.1.7
5.5.1.10
5.5.1.11
5.5.1.15
5.5.1.16
5.5.1.n1
5.99.1.4
6.1.1.13
6.1.1.26
6.1.1.27
6.1.2.1
6.2.1.9
6.2.1.22
6.2.1.31
6.2.1.32
6.2.1.33
6.2.1.34
6.2.1.35
6.2.1.36
6.2.1.38
6.2.1.39
6.2.1.n2
6.3.1.10
6.3.1.12
6.3.1.13
6.3.2.7
6.3.2.10
6.3.2.14
6.3.2.16
6.3.2.28
6.3.2.29
6.3.2.31
6.3.2.32
6.3.2.33
6.3.2.34
6.3.2.35
6.3.2.36
6.3.2.37
6.3.2.38
6.3.2.39
6.3.2.n2
6.3.2.n4
6.3.2.n5
6.3.3.4
6.3.4.12
6.3.4.20
6.3.5.9
6.3.5.10
6.3.5.11
6.4.1.6
6.4.1.8

## Sheet: Archaeal local orphan enzymes
1.1.1.4
1.1.1.116
1.1.1.121
1.1.1.175
1.1.1.245
1.1.99.6
1.2.1.13
1.2.1.19
1.3.1.83
1.3.7.9
1.3.8.4
1.5.1.30
1.8.1.8
1.8.5.4
1.13.11.1
1.13.11.49
1.14.11.28
1.19.6.1
2.1.1.43
2.1.1.162
2.3.1.32
2.3.1.190
2.3.3.5
2.4.1.242
2.5.1.43
2.5.1.87
2.7.1.160
2.7.7.8
2.7.7.18
2.7.12.1
3.1.1.5
3.1.1.72
3.1.3.31
3.1.3.69
3.1.3.85
3.1.27.5
3.1.30.1
3.1.30.2
3.2.1.25
3.2.1.37
3.2.1.39
3.2.1.70
3.2.1.114
3.2.1.132
3.2.1.133
3.2.1.135
3.2.1.165
3.2.2.2
3.2.2.8
3.2.2.29
3.4.11.22
3.4.11.24
3.4.17.1
3.5.1.59
3.5.5.7
3.5.99.6
3.6.1.5
3.6.1.10
3.6.1.41
3.6.3.7
3.6.3.50
3.6.4.8
3.6.4.9
3.6.4.10
3.6.5.1
3.6.5.4
3.6.5.6
4.1.1.76
4.1.3.22
4.1.99.11
4.2.1.43
4.2.1.82
4.5.1.3
5.1.1.18
5.1.3.17
6.1.1.23
6.1.1.24
6.2.1.17
6.3.4.1

## Sheet: Not observed EC in Archaea
1.1.1.7
1.1.1.8
1.1.1.9
1.1.1.10
1.1.1.11
1.1.1.12
1.1.1.13
1.1.1.15
1.1.1.16
1.1.1.17
1.1.1.19
1.1.1.20
1.1.1.24
1.1.1.32
1.1.1.33
1.1.1.39
1.1.1.43
1.1.1.45
1.1.1.46
1.1.1.49
1.1.1.50
1.1.1.51
1.1.1.52
1.1.1.53
1.1.1.54
1.1.1.55
1.1.1.56
1.1.1.57
1.1.1.58
1.1.1.59
1.1.1.61
1.1.1.64
1.1.1.65
1.1.1.66
1.1.1.67
1.1.1.71
1.1.1.72
1.1.1.73
1.1.1.75
1.1.1.76
1.1.1.77
1.1.1.78
1.1.1.80
1.1.1.84
1.1.1.90
1.1.1.92
1.1.1.96
1.1.1.97
1.1.1.98
1.1.1.99
1.1.1.101
1.1.1.102
1.1.1.104
1.1.1.105
1.1.1.106
1.1.1.107
1.1.1.108
1.1.1.110
1.1.1.111
1.1.1.112
1.1.1.113
1.1.1.114
1.1.1.115
1.1.1.117
1.1.1.122
1.1.1.123
1.1.1.124
1.1.1.126
1.1.1.127
1.1.1.129
1.1.1.130
1.1.1.131
1.1.1.134
1.1.1.135
1.1.1.136
1.1.1.137
1.1.1.138
1.1.1.140
1.1.1.141
1.1.1.143
1.1.1.144
1.1.1.145
1.1.1.146
1.1.1.147
1.1.1.148
1.1.1.149
1.1.1.150
1.1.1.151
1.1.1.152
1.1.1.153
1.1.1.154
1.1.1.156
1.1.1.160
1.1.1.162
1.1.1.163
1.1.1.164
1.1.1.165
1.1.1.166
1.1.1.167
1.1.1.168
1.1.1.170
1.1.1.172
1.1.1.174
1.1.1.176
1.1.1.178
1.1.1.179
1.1.1.181
1.1.1.183
1.1.1.184
1.1.1.185
1.1.1.186
1.1.1.187
1.1.1.188
1.1.1.189
1.1.1.190
1.1.1.191
1.1.1.192
1.1.1.194
1.1.1.195
1.1.1.196
1.1.1.197
1.1.1.198
1.1.1.199
1.1.1.200
1.1.1.201
1.1.1.202
1.1.1.203
1.1.1.206
1.1.1.207
1.1.1.208
1.1.1.209
1.1.1.210
1.1.1.211
1.1.1.212
1.1.1.213
1.1.1.214
1.1.1.216
1.1.1.217
1.1.1.218
1.1.1.220
1.1.1.221
1.1.1.222
1.1.1.223
1.1.1.224
1.1.1.225
1.1.1.226
1.1.1.227
1.1.1.228
1.1.1.229
1.1.1.230
1.1.1.231
1.1.1.232
1.1.1.233
1.1.1.234
1.1.1.235
1.1.1.236
1.1.1.237
1.1.1.238
1.1.1.239
1.1.1.240
1.1.1.241
1.1.1.243
1.1.1.244
1.1.1.246
1.1.1.247
1.1.1.248
1.1.1.250
1.1.1.251
1.1.1.252
1.1.1.254
1.1.1.255
1.1.1.256
1.1.1.257
1.1.1.258
1.1.1.259
1.1.1.260
1.1.1.263
1.1.1.264
1.1.1.265
1.1.1.266
1.1.1.267
1.1.1.268
1.1.1.269
1.1.1.270
1.1.1.273
1.1.1.275
1.1.1.276
1.1.1.277
1.1.1.278
1.1.1.279
1.1.1.280
1.1.1.281
1.1.1.282
1.1.1.283
1.1.1.285
1.1.1.287
1.1.1.288
1.1.1.289
1.1.1.290
1.1.1.291
1.1.1.292
1.1.1.294
1.1.1.295
1.1.1.296
1.1.1.297
1.1.1.300
1.1.1.301
1.1.1.303
1.1.1.304
1.1.1.305
1.1.1.306
1.1.1.307
1.1.1.308
1.1.1.309
1.1.1.310
1.1.1.311
1.1.1.312
1.1.1.313
1.1.1.314
1.1.1.315
1.1.1.316
1.1.1.317
1.1.1.318
1.1.1.319
1.1.1.320
1.1.1.321
1.1.1.322
1.1.1.323
1.1.1.324
1.1.1.325
1.1.1.326
1.1.1.327
1.1.1.328
1.1.1.329
1.1.1.330
1.1.1.331
1.1.1.332
1.1.1.333
1.1.1.334
1.1.1.335
1.1.1.338
1.1.1.339
1.1.1.340
1.1.1.341
1.1.1.342
1.1.1.n4
1.1.1.n6
1.1.1.n8
1.1.1.n9
1.1.1.n11
1.1.1.n12
1.1.1.n14
1.1.2.2
1.1.2.3
1.1.2.5
1.1.2.6
1.1.2.7
1.1.3.3
1.1.3.4
1.1.3.5
1.1.3.6
1.1.3.7
1.1.3.9
1.1.3.10
1.1.3.11
1.1.3.12
1.1.3.13
1.1.3.14
1.1.3.16
1.1.3.17
1.1.3.18
1.1.3.19
1.1.3.20
1.1.3.23
1.1.3.27
1.1.3.28
1.1.3.29
1.1.3.30
1.1.3.37
1.1.3.38
1.1.3.39
1.1.3.40
1.1.3.41
1.1.3.42
1.1.3.43
1.1.3.44
1.1.4.1
1.1.4.2
1.1.5.6
1.1.5.7
1.1.5.8
1.1.5.n1
1.1.9.1
1.1.98.3
1.1.99.2
1.1.99.4
1.1.99.7
1.1.99.9
1.1.99.10
1.1.99.11
1.1.99.12
1.1.99.13
1.1.99.14
1.1.99.18
1.1.99.20
1.1.99.21
1.1.99.22
1.1.99.26
1.1.99.27
1.1.99.29
1.1.99.30
1.1.99.31
1.1.99.32
1.1.99.33
1.1.99.35
1.1.99.36
1.1.99.37
1.1.99.38
1.2.1.4
1.2.1.7
1.2.1.15
1.2.1.17
1.2.1.18
1.2.1.20
1.2.1.21
1.2.1.23
1.2.1.24
1.2.1.25
1.2.1.26
1.2.1.28
1.2.1.29
1.2.1.30
1.2.1.31
1.2.1.32
1.2.1.33
1.2.1.36
1.2.1.39
1.2.1.42
1.2.1.43
1.2.1.44
1.2.1.47
1.2.1.48
1.2.1.49
1.2.1.51
1.2.1.52
1.2.1.53
1.2.1.54
1.2.1.57
1.2.1.58
1.2.1.60
1.2.1.61
1.2.1.62
1.2.1.63
1.2.1.64
1.2.1.65
1.2.1.67
1.2.1.68
1.2.1.69
1.2.1.71
1.2.1.72
1.2.1.73
1.2.1.74
1.2.1.77
1.2.1.78
1.2.1.80
1.2.1.81
1.2.1.82
1.2.1.83
1.2.1.84
1.2.1.85
1.2.1.86
1.2.1.n2
1.2.2.1
1.2.2.3
1.2.2.4
1.2.3.1
1.2.3.4
1.2.3.5
1.2.3.6
1.2.3.8
1.2.3.9
1.2.3.13
1.2.3.14
1.2.4.2
1.2.5.1
1.2.7.10
1.2.99.4
1.2.99.7
1.3.1.1
1.3.1.3
1.3.1.5
1.3.1.6
1.3.1.7
1.3.1.8
1.3.1.9
1.3.1.10
1.3.1.11
1.3.1.13
1.3.1.15
1.3.1.16
1.3.1.17
1.3.1.18
1.3.1.19
1.3.1.20
1.3.1.21
1.3.1.22
1.3.1.24
1.3.1.25
1.3.1.27
1.3.1.29
1.3.1.31
1.3.1.33
1.3.1.35
1.3.1.36
1.3.1.37
1.3.1.38
1.3.1.39
1.3.1.40
1.3.1.41
1.3.1.42
1.3.1.43
1.3.1.44
1.3.1.45
1.3.1.46
1.3.1.47
1.3.1.48
1.3.1.49
1.3.1.51
1.3.1.53
1.3.1.56
1.3.1.57
1.3.1.58
1.3.1.60
1.3.1.62
1.3.1.63
1.3.1.64
1.3.1.65
1.3.1.66
1.3.1.67
1.3.1.68
1.3.1.69
1.3.1.70
1.3.1.71
1.3.1.72
1.3.1.73
1.3.1.75
1.3.1.77
1.3.1.78
1.3.1.79
1.3.1.80
1.3.1.81
1.3.1.82
1.3.1.85
1.3.1.86
1.3.1.87
1.3.1.88
1.3.1.89
1.3.1.90
1.3.1.91
1.3.1.92
1.3.1.93
1.3.1.94
1.3.1.95
1.3.1.96
1.3.1.97
1.3.2.3
1.3.3.6
1.3.3.7
1.3.3.8
1.3.3.9
1.3.3.10
1.3.3.12
1.3.5.3
1.3.5.4
1.3.5.5
1.3.5.6
1.3.7.1
1.3.7.2
1.3.7.3
1.3.7.4
1.3.7.5
1.3.7.6
1.3.7.7
1.3.7.10
1.3.8.2
1.3.8.3
1.3.8.5
1.3.8.7
1.3.8.8
1.3.8.9
1.3.99.4
1.3.99.5
1.3.99.6
1.3.99.8
1.3.99.12
1.3.99.14
1.3.99.16
1.3.99.17
1.3.99.18
1.3.99.19
1.3.99.22
1.3.99.24
1.3.99.25
1.3.99.26
1.3.99.27
1.3.99.28
1.3.99.29
1.3.99.30
1.3.99.31
1.3.99.32
1.3.99.n1
1.4.1.5
1.4.1.7
1.4.1.8
1.4.1.10
1.4.1.11
1.4.1.12
1.4.1.15
1.4.1.17
1.4.1.19
1.4.1.20
1.4.1.23
1.4.2.1
1.4.3.1
1.4.3.2
1.4.3.3
1.4.3.5
1.4.3.7
1.4.3.8
1.4.3.10
1.4.3.11
1.4.3.12
1.4.3.13
1.4.3.14
1.4.3.15
1.4.3.19
1.4.3.20
1.4.3.21
1.4.3.22
1.4.3.23
1.4.3.24
1.4.5.1
1.4.9.1
1.4.9.2
1.4.99.2
1.4.99.5
1.5.1.1
1.5.1.6
1.5.1.8
1.5.1.11
1.5.1.15
1.5.1.16
1.5.1.17
1.5.1.18
1.5.1.19
1.5.1.21
1.5.1.22
1.5.1.23
1.5.1.24
1.5.1.25
1.5.1.26
1.5.1.27
1.5.1.28
1.5.1.31
1.5.1.32
1.5.1.33
1.5.1.36
1.5.1.37
1.5.1.39
1.5.1.41
1.5.1.42
1.5.1.43
1.5.1.44
1.5.1.45
1.5.3.2
1.5.3.4
1.5.3.5
1.5.3.7
1.5.3.10
1.5.3.12
1.5.3.13
1.5.3.14
1.5.3.15
1.5.3.16
1.5.3.17
1.5.3.18
1.5.3.19
1.5.3.20
1.5.3.21
1.5.4.1
1.5.7.1
1.5.8.1
1.5.8.2
1.5.8.3
1.5.8.4
1.5.99.3
1.5.99.4
1.5.99.5
1.5.99.6
1.5.99.12
1.5.99.14
1.6.1.1
1.6.2.5
1.6.2.6
1.6.3.1
1.6.5.4
1.6.5.6
1.6.5.7
1.6.5.8
1.6.5.9
1.6.5.10
1.6.6.9
1.7.1.2
1.7.1.3
1.7.1.5
1.7.1.6
1.7.1.9
1.7.1.10
1.7.1.11
1.7.1.12
1.7.1.13
1.7.1.14
1.7.2.2
1.7.2.6
1.7.3.1
1.7.3.2
1.7.3.5
1.7.5.1
1.7.5.2
1.7.6.1
1.7.99.8
1.8.1.3
1.8.1.5
1.8.1.6
1.8.1.10
1.8.1.11
1.8.1.12
1.8.1.15
1.8.1.16
1.8.1.17
1.8.2.2
1.8.2.3
1.8.2.4
1.8.3.2
1.8.3.3
1.8.3.4
1.8.3.5
1.8.3.6
1.8.4.1
1.8.4.2
1.8.4.3
1.8.4.4
1.8.4.7
1.8.4.13
1.8.4.14
1.8.5.1
1.8.7.2
1.8.98.2
1.9.6.1
1.9.99.1
1.10.1.1
1.10.2.1
1.10.3.1
1.10.3.3
1.10.3.4
1.10.3.5
1.10.3.6
1.10.3.9
1.10.3.10
1.10.3.11
1.10.3.12
1.10.9.1
1.10.99.3
1.11.1.2
1.11.1.3
1.11.1.8
1.11.1.11
1.11.1.12
1.11.1.13
1.11.1.14
1.11.1.16
1.11.1.17
1.11.1.18
1.11.1.19
1.11.1.20
1.11.2.1
1.11.2.2
1.11.2.3
1.11.2.4
1.12.1.4
1.13.11.3
1.13.11.6
1.13.11.8
1.13.11.9
1.13.11.10
1.13.11.11
1.13.11.12
1.13.11.14
1.13.11.16
1.13.11.17
1.13.11.19
1.13.11.20
1.13.11.22
1.13.11.23
1.13.11.25
1.13.11.26
1.13.11.28
1.13.11.29
1.13.11.30
1.13.11.31
1.13.11.33
1.13.11.34
1.13.11.35
1.13.11.36
1.13.11.37
1.13.11.38
1.13.11.39
1.13.11.40
1.13.11.41
1.13.11.43
1.13.11.45
1.13.11.46
1.13.11.47
1.13.11.48
1.13.11.50
1.13.11.51
1.13.11.52
1.13.11.53
1.13.11.54
1.13.11.56
1.13.11.57
1.13.11.58
1.13.11.59
1.13.11.60
1.13.11.61
1.13.11.62
1.13.11.64
1.13.11.65
1.13.11.66
1.13.11.67
1.13.11.68
1.13.11.69
1.13.11.70
1.13.11.71
1.13.11.72
1.13.11.73
1.13.11.n1
1.13.12.1
1.13.12.2
1.13.12.3
1.13.12.5
1.13.12.6
1.13.12.7
1.13.12.8
1.13.12.9
1.13.12.13
1.13.12.15
1.13.12.16
1.13.12.17
1.13.12.18
1.13.12.19
1.13.99.1
1.13.99.3
1.14.11.1
1.14.11.2
1.14.11.3
1.14.11.4
1.14.11.6
1.14.11.7
1.14.11.8
1.14.11.9
1.14.11.10
1.14.11.11
1.14.11.12
1.14.11.13
1.14.11.14
1.14.11.15
1.14.11.16
1.14.11.18
1.14.11.19
1.14.11.20
1.14.11.21
1.14.11.22
1.14.11.23
1.14.11.24
1.14.11.25
1.14.11.26
1.14.11.27
1.14.11.29
1.14.11.30
1.14.11.31
1.14.11.32
1.14.11.33
1.14.11.34
1.14.11.35
1.14.11.36
1.14.11.n1
1.14.11.n2
1.14.11.n3
1.14.11.n4
1.14.12.1
1.14.12.3
1.14.12.4
1.14.12.5
1.14.12.7
1.14.12.8
1.14.12.9
1.14.12.10
1.14.12.11
1.14.12.12
1.14.12.13
1.14.12.14
1.14.12.15
1.14.12.16
1.14.12.17
1.14.12.18
1.14.12.20
1.14.12.21
1.14.12.22
1.14.13.1
1.14.13.4
1.14.13.5
1.14.13.6
1.14.13.8
1.14.13.9
1.14.13.10
1.14.13.11
1.14.13.12
1.14.13.13
1.14.13.14
1.14.13.15
1.14.13.16
1.14.13.17
1.14.13.18
1.14.13.19
1.14.13.20
1.14.13.21
1.14.13.22
1.14.13.23
1.14.13.24
1.14.13.26
1.14.13.27
1.14.13.28
1.14.13.29
1.14.13.30
1.14.13.31
1.14.13.32
1.14.13.33
1.14.13.34
1.14.13.35
1.14.13.36
1.14.13.37
1.14.13.38
1.14.13.39
1.14.13.40
1.14.13.41
1.14.13.43
1.14.13.44
1.14.13.46
1.14.13.47
1.14.13.48
1.14.13.49
1.14.13.50
1.14.13.51
1.14.13.52
1.14.13.53
1.14.13.54
1.14.13.55
1.14.13.56
1.14.13.57
1.14.13.58
1.14.13.60
1.14.13.61
1.14.13.62
1.14.13.63
1.14.13.64
1.14.13.66
1.14.13.67
1.14.13.68
1.14.13.69
1.14.13.70
1.14.13.71
1.14.13.72
1.14.13.73
1.14.13.74
1.14.13.75
1.14.13.76
1.14.13.77
1.14.13.78
1.14.13.79
1.14.13.80
1.14.13.82
1.14.13.83
1.14.13.84
1.14.13.85
1.14.13.86
1.14.13.87
1.14.13.88
1.14.13.89
1.14.13.90
1.14.13.91
1.14.13.92
1.14.13.93
1.14.13.94
1.14.13.95
1.14.13.96
1.14.13.97
1.14.13.98
1.14.13.99
1.14.13.100
1.14.13.101
1.14.13.102
1.14.13.103
1.14.13.104
1.14.13.105
1.14.13.106
1.14.13.107
1.14.13.108
1.14.13.109
1.14.13.110
1.14.13.111
1.14.13.112
1.14.13.113
1.14.13.114
1.14.13.115
1.14.13.116
1.14.13.117
1.14.13.118
1.14.13.119
1.14.13.120
1.14.13.121
1.14.13.122
1.14.13.123
1.14.13.124
1.14.13.125
1.14.13.126
1.14.13.127
1.14.13.128
1.14.13.129
1.14.13.130
1.14.13.131
1.14.13.132
1.14.13.133
1.14.13.134
1.14.13.135
1.14.13.136
1.14.13.137
1.14.13.138
1.14.13.139
1.14.13.140
1.14.13.141
1.14.13.142
1.14.13.143
1.14.13.144
1.14.13.145
1.14.13.146
1.14.13.147
1.14.13.148
1.14.13.149
1.14.13.150
1.14.13.151
1.14.13.152
1.14.13.153
1.14.13.154
1.14.13.155
1.14.13.156
1.14.13.157
1.14.13.158
1.14.13.159
1.14.13.160
1.14.13.161
1.14.13.162
1.14.13.163
1.14.13.165
1.14.13.166
1.14.13.167
1.14.13.168
1.14.13.169
1.14.13.170
1.14.13.171
1.14.13.n5
1.14.13.n6
1.14.13.n7
1.14.13.n8
1.14.14.7
1.14.14.8
1.14.14.10
1.14.14.11
1.14.14.12
1.14.14.13
1.14.15.1
1.14.15.3
1.14.15.4
1.14.15.5
1.14.15.6
1.14.15.8
1.14.15.9
1.14.15.10
1.14.15.11
1.14.16.2
1.14.16.3
1.14.16.4
1.14.16.5
1.14.16.6
1.14.17.1
1.14.17.3
1.14.17.4
1.14.18.1
1.14.18.2
1.14.18.3
1.14.19.1
1.14.19.2
1.14.19.3
1.14.19.4
1.14.19.5
1.14.19.6
1.14.19.7
1.14.20.1
1.14.20.2
1.14.21.1
1.14.21.2
1.14.21.3
1.14.21.4
1.14.21.5
1.14.21.6
1.14.21.7
1.14.21.8
1.14.99.1
1.14.99.2
1.14.99.3
1.14.99.4
1.14.99.9
1.14.99.10
1.14.99.11
1.14.99.12
1.14.99.14
1.14.99.15
1.14.99.19
1.14.99.20
1.14.99.21
1.14.99.22
1.14.99.23
1.14.99.24
1.14.99.26
1.14.99.27
1.14.99.29
1.14.99.31
1.14.99.32
1.14.99.33
1.14.99.34
1.14.99.35
1.14.99.37
1.14.99.38
1.14.99.40
1.14.99.41
1.14.99.42
1.14.99.43
1.14.99.44
1.14.99.45
1.14.99.46
1.14.99.47
1.14.99.n4
1.16.1.2
1.16.1.3
1.16.1.4
1.16.1.5
1.16.1.6
1.16.1.7
1.16.1.8
1.16.1.9
1.16.5.1
1.16.9.1
1.17.1.2
1.17.1.3
1.17.1.5
1.17.1.7
1.17.2.1
1.17.2.2
1.17.3.1
1.17.3.2
1.17.3.3
1.17.5.1
1.17.5.2
1.17.7.1
1.17.7.2
1.17.99.1
1.17.99.2
1.17.99.3
1.17.99.4
1.17.99.5
1.18.1.5
1.18.1.6
1.20.1.1
1.20.2.1
1.20.4.2
1.20.4.3
1.20.99.1
1.21.3.1
1.21.3.2
1.21.3.3
1.21.3.4
1.21.3.5
1.21.3.6
1.21.3.7
1.21.3.8
1.21.4.1
1.21.4.2
1.21.4.3
1.21.4.4
1.21.99.1
1.22.1.1
1.97.1.1
1.97.1.2
1.97.1.8
1.97.1.10
1.97.1.11
1.97.1.12
2.1.1.1
2.1.1.2
2.1.1.3
2.1.1.4
2.1.1.5
2.1.1.6
2.1.1.7
2.1.1.8
2.1.1.9
2.1.1.10
2.1.1.11
2.1.1.12
2.1.1.15
2.1.1.16
2.1.1.17
2.1.1.18
2.1.1.19
2.1.1.20
2.1.1.21
2.1.1.22
2.1.1.25
2.1.1.26
2.1.1.27
2.1.1.28
2.1.1.33
2.1.1.34
2.1.1.38
2.1.1.39
2.1.1.40
2.1.1.42
2.1.1.44
2.1.1.46
2.1.1.47
2.1.1.49
2.1.1.50
2.1.1.53
2.1.1.54
2.1.1.55
2.1.1.56
2.1.1.57
2.1.1.59
2.1.1.60
2.1.1.62
2.1.1.64
2.1.1.65
2.1.1.66
2.1.1.67
2.1.1.68
2.1.1.69
2.1.1.70
2.1.1.74
2.1.1.75
2.1.1.76
2.1.1.78
2.1.1.82
2.1.1.83
2.1.1.84
2.1.1.85
2.1.1.87
2.1.1.88
2.1.1.89
2.1.1.91
2.1.1.94
2.1.1.95
2.1.1.96
2.1.1.97
2.1.1.99
2.1.1.101
2.1.1.102
2.1.1.103
2.1.1.104
2.1.1.105
2.1.1.106
2.1.1.108
2.1.1.109
2.1.1.110
2.1.1.111
2.1.1.112
2.1.1.114
2.1.1.115
2.1.1.116
2.1.1.117
2.1.1.118
2.1.1.119
2.1.1.120
2.1.1.121
2.1.1.122
2.1.1.123
2.1.1.124
2.1.1.125
2.1.1.126
2.1.1.127
2.1.1.128
2.1.1.129
2.1.1.136
2.1.1.139
2.1.1.140
2.1.1.141
2.1.1.142
2.1.1.143
2.1.1.145
2.1.1.146
2.1.1.147
2.1.1.149
2.1.1.150
2.1.1.152
2.1.1.153
2.1.1.154
2.1.1.155
2.1.1.158
2.1.1.159
2.1.1.160
2.1.1.161
2.1.1.163
2.1.1.164
2.1.1.165
2.1.1.167
2.1.1.168
2.1.1.169
2.1.1.170
2.1.1.172
2.1.1.173
2.1.1.174
2.1.1.175
2.1.1.176
2.1.1.178
2.1.1.179
2.1.1.180
2.1.1.181
2.1.1.182
2.1.1.183
2.1.1.184
2.1.1.185
2.1.1.186
2.1.1.187
2.1.1.188
2.1.1.190
2.1.1.191
2.1.1.193
2.1.1.195
2.1.1.198
2.1.1.199
2.1.1.200
2.1.1.201
2.1.1.202
2.1.1.203
2.1.1.204
2.1.1.205
2.1.1.207
2.1.1.208
2.1.1.209
2.1.1.210
2.1.1.211
2.1.1.212
2.1.1.214
2.1.1.217
2.1.1.220
2.1.1.222
2.1.1.223
2.1.1.224
2.1.1.225
2.1.1.226
2.1.1.227
2.1.1.229
2.1.1.230
2.1.1.231
2.1.1.232
2.1.1.233
2.1.1.234
2.1.1.235
2.1.1.236
2.1.1.237
2.1.1.238
2.1.1.239
2.1.1.240
2.1.1.241
2.1.1.242
2.1.1.243
2.1.1.244
2.1.1.254
2.1.1.255
2.1.1.258
2.1.1.259
2.1.1.260
2.1.1.261
2.1.1.262
2.1.1.263
2.1.1.264
2.1.1.265
2.1.1.n1
2.1.1.n3
2.1.1.n4
2.1.1.n7
2.1.1.n8
2.1.2.4
2.1.2.7
2.1.2.8
2.1.2.13
2.1.3.1
2.1.3.5
2.1.3.6
2.1.3.7
2.1.3.8
2.1.3.10
2.1.3.11
2.1.4.1
2.1.4.2
2.2.1.3
2.2.1.4
2.2.1.5
2.2.1.8
2.3.1.2
2.3.1.3
2.3.1.4
2.3.1.5
2.3.1.6
2.3.1.7
2.3.1.10
2.3.1.11
2.3.1.13
2.3.1.14
2.3.1.15
2.3.1.17
2.3.1.20
2.3.1.21
2.3.1.22
2.3.1.23
2.3.1.24
2.3.1.25
2.3.1.26
2.3.1.27
2.3.1.33
2.3.1.34
2.3.1.36
2.3.1.37
2.3.1.38
2.3.1.40
2.3.1.42
2.3.1.43
2.3.1.44
2.3.1.45
2.3.1.46
2.3.1.49
2.3.1.50
2.3.1.51
2.3.1.52
2.3.1.53
2.3.1.56
2.3.1.58
2.3.1.59
2.3.1.60
2.3.1.62
2.3.1.63
2.3.1.64
2.3.1.65
2.3.1.66
2.3.1.67
2.3.1.68
2.3.1.69
2.3.1.71
2.3.1.72
2.3.1.73
2.3.1.74
2.3.1.75
2.3.1.76
2.3.1.77
2.3.1.78
2.3.1.80
2.3.1.82
2.3.1.83
2.3.1.84
2.3.1.85
2.3.1.86
2.3.1.87
2.3.1.90
2.3.1.91
2.3.1.92
2.3.1.93
2.3.1.94
2.3.1.95
2.3.1.96
2.3.1.97
2.3.1.98
2.3.1.99
2.3.1.100
2.3.1.102
2.3.1.103
2.3.1.104
2.3.1.105
2.3.1.106
2.3.1.107
2.3.1.108
2.3.1.109
2.3.1.110
2.3.1.111
2.3.1.112
2.3.1.113
2.3.1.114
2.3.1.115
2.3.1.116
2.3.1.118
2.3.1.119
2.3.1.121
2.3.1.122
2.3.1.123
2.3.1.125
2.3.1.126
2.3.1.127
2.3.1.129
2.3.1.130
2.3.1.131
2.3.1.132
2.3.1.133
2.3.1.134
2.3.1.135
2.3.1.136
2.3.1.137
2.3.1.138
2.3.1.139
2.3.1.140
2.3.1.141
2.3.1.142
2.3.1.143
2.3.1.144
2.3.1.145
2.3.1.146
2.3.1.147
2.3.1.148
2.3.1.149
2.3.1.150
2.3.1.151
2.3.1.152
2.3.1.153
2.3.1.154
2.3.1.155
2.3.1.156
2.3.1.158
2.3.1.159
2.3.1.160
2.3.1.161
2.3.1.162
2.3.1.163
2.3.1.164
2.3.1.165
2.3.1.166
2.3.1.167
2.3.1.170
2.3.1.171
2.3.1.172
2.3.1.173
2.3.1.174
2.3.1.175
2.3.1.177
2.3.1.178
2.3.1.184
2.3.1.185
2.3.1.186
2.3.1.187
2.3.1.188
2.3.1.189
2.3.1.191
2.3.1.192
2.3.1.194
2.3.1.195
2.3.1.196
2.3.1.197
2.3.1.198
2.3.1.199
2.3.1.200
2.3.1.201
2.3.1.202
2.3.1.203
2.3.1.204
2.3.1.205
2.3.1.206
2.3.1.207
2.3.1.208
2.3.1.209
2.3.1.210
2.3.1.n2
2.3.1.n3
2.3.1.n4
2.3.1.n5
2.3.1.n6
2.3.1.n7
2.3.1.n9
2.3.1.n10
2.3.1.n11
2.3.2.1
2.3.2.3
2.3.2.4
2.3.2.5
2.3.2.6
2.3.2.7
2.3.2.8
2.3.2.9
2.3.2.10
2.3.2.11
2.3.2.13
2.3.2.14
2.3.2.15
2.3.2.16
2.3.2.17
2.3.2.18
2.3.2.19
2.3.3.2
2.3.3.3
2.3.3.4
2.3.3.6
2.3.3.7
2.3.3.11
2.3.3.12
2.3.3.15
2.4.1.2
2.4.1.4
2.4.1.5
2.4.1.7
2.4.1.8
2.4.1.9
2.4.1.13
2.4.1.14
2.4.1.16
2.4.1.22
2.4.1.23
2.4.1.24
2.4.1.26
2.4.1.27
2.4.1.28
2.4.1.29
2.4.1.30
2.4.1.31
2.4.1.32
2.4.1.33
2.4.1.34
2.4.1.35
2.4.1.36
2.4.1.37
2.4.1.38
2.4.1.39
2.4.1.40
2.4.1.41
2.4.1.43
2.4.1.44
2.4.1.45
2.4.1.46
2.4.1.47
2.4.1.48
2.4.1.49
2.4.1.50
2.4.1.52
2.4.1.53
2.4.1.54
2.4.1.56
2.4.1.58
2.4.1.60
2.4.1.62
2.4.1.63
2.4.1.65
2.4.1.66
2.4.1.67
2.4.1.68
2.4.1.69
2.4.1.70
2.4.1.71
2.4.1.73
2.4.1.74
2.4.1.78
2.4.1.79
2.4.1.80
2.4.1.81
2.4.1.82
2.4.1.85
2.4.1.86
2.4.1.88
2.4.1.90
2.4.1.91
2.4.1.92
2.4.1.94
2.4.1.95
2.4.1.96
2.4.1.97
2.4.1.99
2.4.1.100
2.4.1.101
2.4.1.102
2.4.1.103
2.4.1.104
2.4.1.105
2.4.1.106
2.4.1.110
2.4.1.111
2.4.1.114
2.4.1.115
2.4.1.116
2.4.1.118
2.4.1.120
2.4.1.121
2.4.1.122
2.4.1.123
2.4.1.125
2.4.1.126
2.4.1.127
2.4.1.128
2.4.1.129
2.4.1.131
2.4.1.132
2.4.1.133
2.4.1.134
2.4.1.135
2.4.1.136
2.4.1.137
2.4.1.138
2.4.1.139
2.4.1.140
2.4.1.141
2.4.1.142
2.4.1.143
2.4.1.144
2.4.1.145
2.4.1.146
2.4.1.147
2.4.1.148
2.4.1.149
2.4.1.150
2.4.1.152
2.4.1.153
2.4.1.155
2.4.1.156
2.4.1.158
2.4.1.159
2.4.1.160
2.4.1.161
2.4.1.162
2.4.1.163
2.4.1.164
2.4.1.165
2.4.1.166
2.4.1.167
2.4.1.168
2.4.1.170
2.4.1.171
2.4.1.172
2.4.1.173
2.4.1.174
2.4.1.175
2.4.1.176
2.4.1.177
2.4.1.178
2.4.1.179
2.4.1.180
2.4.1.181
2.4.1.182
2.4.1.183
2.4.1.184
2.4.1.185
2.4.1.186
2.4.1.187
2.4.1.188
2.4.1.189
2.4.1.190
2.4.1.191
2.4.1.192
2.4.1.193
2.4.1.194
2.4.1.195
2.4.1.196
2.4.1.197
2.4.1.199
2.4.1.201
2.4.1.202
2.4.1.203
2.4.1.205
2.4.1.206
2.4.1.207
2.4.1.208
2.4.1.209
2.4.1.210
2.4.1.211
2.4.1.212
2.4.1.213
2.4.1.214
2.4.1.215
2.4.1.216
2.4.1.218
2.4.1.219
2.4.1.220
2.4.1.221
2.4.1.222
2.4.1.223
2.4.1.224
2.4.1.225
2.4.1.226
2.4.1.227
2.4.1.228
2.4.1.229
2.4.1.231
2.4.1.232
2.4.1.234
2.4.1.236
2.4.1.237
2.4.1.238
2.4.1.239
2.4.1.240
2.4.1.241
2.4.1.243
2.4.1.244
2.4.1.246
2.4.1.247
2.4.1.248
2.4.1.249
2.4.1.250
2.4.1.251
2.4.1.252
2.4.1.253
2.4.1.254
2.4.1.255
2.4.1.256
2.4.1.257
2.4.1.258
2.4.1.259
2.4.1.260
2.4.1.261
2.4.1.262
2.4.1.263
2.4.1.264
2.4.1.265
2.4.1.267
2.4.1.268
2.4.1.269
2.4.1.270
2.4.1.271
2.4.1.272
2.4.1.273
2.4.1.274
2.4.1.275
2.4.1.276
2.4.1.277
2.4.1.278
2.4.1.279
2.4.1.280
2.4.1.281
2.4.1.282
2.4.1.283
2.4.1.284
2.4.1.285
2.4.1.286
2.4.1.287
2.4.1.288
2.4.1.289
2.4.1.290
2.4.1.291
2.4.1.292
2.4.1.293
2.4.1.n2
2.4.2.2
2.4.2.5
2.4.2.15
2.4.2.16
2.4.2.20
2.4.2.23
2.4.2.24
2.4.2.25
2.4.2.26
2.4.2.27
2.4.2.31
2.4.2.32
2.4.2.33
2.4.2.34
2.4.2.35
2.4.2.36
2.4.2.37
2.4.2.38
2.4.2.39
2.4.2.40
2.4.2.41
2.4.2.42
2.4.2.43
2.4.2.45
2.4.2.46
2.4.2.47
2.4.99.1
2.4.99.2
2.4.99.3
2.4.99.4
2.4.99.5
2.4.99.6
2.4.99.7
2.4.99.8
2.4.99.9
2.4.99.10
2.4.99.11
2.4.99.12
2.4.99.13
2.4.99.14
2.4.99.15
2.4.99.17
2.4.99.19
2.5.1.2
2.5.1.4
2.5.1.20
2.5.1.22
2.5.1.23
2.5.1.24
2.5.1.25
2.5.1.27
2.5.1.28
2.5.1.30
2.5.1.34
2.5.1.35
2.5.1.36
2.5.1.38
2.5.1.39
2.5.1.45
2.5.1.50
2.5.1.51
2.5.1.53
2.5.1.58
2.5.1.59
2.5.1.60
2.5.1.62
2.5.1.63
2.5.1.66
2.5.1.67
2.5.1.68
2.5.1.69
2.5.1.70
2.5.1.71
2.5.1.75
2.5.1.79
2.5.1.80
2.5.1.83
2.5.1.84
2.5.1.85
2.5.1.86
2.5.1.88
2.5.1.90
2.5.1.91
2.5.1.92
2.5.1.93
2.5.1.94
2.5.1.95
2.5.1.96
2.5.1.97
2.5.1.98
2.5.1.99
2.5.1.100
2.5.1.101
2.5.1.102
2.5.1.103
2.6.1.3
2.6.1.4
2.6.1.5
2.6.1.6
2.6.1.8
2.6.1.12
2.6.1.13
2.6.1.14
2.6.1.15
2.6.1.18
2.6.1.23
2.6.1.24
2.6.1.26
2.6.1.27
2.6.1.28
2.6.1.29
2.6.1.30
2.6.1.31
2.6.1.32
2.6.1.33
2.6.1.34
2.6.1.35
2.6.1.37
2.6.1.38
2.6.1.40
2.6.1.41
2.6.1.43
2.6.1.46
2.6.1.47
2.6.1.48
2.6.1.49
2.6.1.54
2.6.1.55
2.6.1.56
2.6.1.58
2.6.1.59
2.6.1.60
2.6.1.63
2.6.1.64
2.6.1.65
2.6.1.66
2.6.1.67
2.6.1.68
2.6.1.70
2.6.1.71
2.6.1.72
2.6.1.73
2.6.1.74
2.6.1.75
2.6.1.77
2.6.1.78
2.6.1.79
2.6.1.80
2.6.1.81
2.6.1.82
2.6.1.84
2.6.1.86
2.6.1.88
2.6.1.89
2.6.1.90
2.6.1.91
2.6.1.92
2.6.1.93
2.6.1.94
2.6.1.95
2.6.1.96
2.6.1.97
2.6.1.98
2.6.1.99
2.6.3.1
2.6.99.1
2.6.99.2
2.7.1.3
2.7.1.7
2.7.1.8
2.7.1.10
2.7.1.12
2.7.1.13
2.7.1.14
2.7.1.16
2.7.1.18
2.7.1.22
2.7.1.26
2.7.1.27
2.7.1.28
2.7.1.32
2.7.1.34
2.7.1.35
2.7.1.41
2.7.1.42
2.7.1.43
2.7.1.44
2.7.1.46
2.7.1.47
2.7.1.51
2.7.1.52
2.7.1.53
2.7.1.54
2.7.1.55
2.7.1.61
2.7.1.62
2.7.1.63
2.7.1.64
2.7.1.65
2.7.1.67
2.7.1.68
2.7.1.72
2.7.1.74
2.7.1.76
2.7.1.77
2.7.1.79
2.7.1.80
2.7.1.81
2.7.1.82
2.7.1.83
2.7.1.84
2.7.1.85
2.7.1.86
2.7.1.87
2.7.1.88
2.7.1.89
2.7.1.91
2.7.1.92
2.7.1.93
2.7.1.94
2.7.1.95
2.7.1.100
2.7.1.101
2.7.1.102
2.7.1.103
2.7.1.105
2.7.1.106
2.7.1.113
2.7.1.114
[truncated: 1,774 more rows]
