# Supplementary material for: Profiling the orphan enzymes
Source: Biol Direct. 2014 Jun 6;9:10. doi: 10.1186/1745-6150-9-10 (PMC4084501; doi:10.1186/1745-6150-9-10)
Supplement: Additional file 3 — List of retrieved sequences through the PRIAM search. [file 1745-6150-9-10-S3.xlsx]

## Sheet: Prot 4 LOE in Bacteria
D1AK26	3.1.3.32
E3E5E3	3.1.3.32
G7VQR7	3.1.3.32
I4C038	3.1.3.32
A9F4D3	3.1.3.32
B7K9R0	3.1.3.32
K9X1N6	3.1.3.32
L8MY86	3.1.3.32
I7IRP8	3.1.3.32
G5HFT2	3.1.3.32
H6CLT1	3.1.3.32
D5EKL9	2.7.7.64
A6DTN9	2.7.7.64
K1ZB61	3.6.1.28
K2FD97	3.6.1.28
K2FF61	3.6.1.28
H1NWX9	2.7.8.27
D1C7D3	3.2.1.101
D1CHS7	3.2.1.101
D2PKI9	3.2.1.101
D2PLD6	3.2.1.101
D2PMM2	3.2.1.101
D2PXT9	3.2.1.101
D3EAE7	3.2.1.101
D3F8M1	3.2.1.101
D5EY02	3.2.1.101
D7C1V0	3.2.1.101
D8HS34	3.2.1.101
E8UZ71	3.2.1.101
G2K4E2	3.2.1.101
G8NT24	3.2.1.101
G8T8R3	3.2.1.101
G8TCZ2	3.2.1.101
L0E9J5	3.2.1.101
L0ECU9	3.2.1.101
L0G4F4	3.2.1.101
Q095M0	3.2.1.101
Q5FRQ0	3.2.1.101
Q82Q93	3.2.1.101
Q8Y8X3	3.2.1.101
M2PWW7	3.2.1.101
M2QAU2	3.2.1.101
M2YE69	3.2.1.101
Q4EUD5	3.2.1.101
A4ASU9	3.2.1.101
A6LCL1	3.2.1.101
C5C588	3.2.1.101
C6CRU9	3.2.1.101
C6D0P2	3.2.1.101
C6D0P3	3.2.1.101
C6W2G0	3.2.1.101
C7PAA9	3.2.1.101
C7PT49	3.2.1.101
C7Q3E1	3.2.1.101
C7Q6P9	3.2.1.101
C7QAI8	3.2.1.101
C8X644	3.2.1.101
I8XYM9	3.2.1.101
I9IWR0	3.2.1.101
I9KZJ8	3.2.1.101
I9SG99	3.2.1.101
I9TJ47	3.2.1.101
I9TZ16	3.2.1.101
I9USI6	3.2.1.101
J2PK79	3.2.1.101
J7MN34	3.2.1.101
J7N201	3.2.1.101
J7NI13	3.2.1.101
J7NIY2	3.2.1.101
J8VP69	3.2.1.101
K0XG34	3.2.1.101
K5YTX4	3.2.1.101
K5ZYJ8	3.2.1.101
K6AQ39	3.2.1.101
K6B1X9	3.2.1.101
L1NHK1	3.2.1.101
L9JIR7	3.2.1.101
L9JK54	3.2.1.101
I0K7R6	3.2.1.101
I0KBV8	3.2.1.101
I4WRN3	3.2.1.101
C3Q9H1	3.2.1.101
C6IZC2	3.2.1.101
C6IZC3	3.2.1.101
C7X8Y6	3.2.1.101
C8JWR0	3.2.1.101
C8KA06	3.2.1.101
D0TJA9	3.2.1.101
D0TN72	3.2.1.101
D2EWW8	3.2.1.101
D3KNY7	3.2.1.101
D4PRV2	3.2.1.101
D4VEV6	3.2.1.101
D4X3A9	3.2.1.101
D5QHW1	3.2.1.101
D6KDU8	3.2.1.101
D6U4Q7	3.2.1.101
D6U5Z8	3.2.1.101
D7IPD6	3.2.1.101
D7J9Y0	3.2.1.101
D9UFB5	3.2.1.101
D9W658	3.2.1.101
E1YSG6	3.2.1.101
E2NC36	3.2.1.101
E3YWZ1	3.2.1.101
E3Z5M1	3.2.1.101
E7RMN7	3.2.1.101
F3MED0	3.2.1.101
F3NGZ8	3.2.1.101
F3NGZ9	3.2.1.101
F3ZHF3	3.2.1.101
F3ZND0	3.2.1.101
F5IWF5	3.2.1.101
F7KLM7	3.2.1.101
F7M2D8	3.2.1.101
F8X2J8	3.2.1.101
G0FT03	3.2.1.101
G2JVT5	3.2.1.101
G2K6H4	3.2.1.101
G2P3B2	3.2.1.101
G2PFN1	3.2.1.101
G4H9B1	3.2.1.101
G4H9B9	3.2.1.101
H1NKI7	3.2.1.101
A6EAG2	3.2.1.101
A7LTR9	3.2.1.101
A7UY28	3.2.1.101
B5G6U8	3.2.1.101
B9XD03	3.2.1.101
D2ARQ3	3.2.1.59
D2ATK0	3.2.1.59
E1THN0	3.2.1.59
H8MXU8	3.2.1.59
Q0B5B3	3.2.1.59
L9JSS9	3.2.1.59
A6W928	3.2.1.59
K0DUF1	3.2.1.59
K8RL78	3.2.1.59
I6AUE6	3.2.1.59
E8YQH6	3.2.1.59
F0GCH3	3.2.1.59
B5WFL5	3.2.1.59
D2BFB1	2.7.1.160
D2BYX7	2.7.1.160
D2QIW0	2.7.1.160
D2S3V5	2.7.1.160
D3QBJ3	2.7.1.160
D5U805	2.7.1.160
D6Y618	2.7.1.160
D7B974	2.7.1.160
D8HTF9	2.7.1.160
D9SY73	2.7.1.160
E0U558	2.7.1.160
E4N3J6	2.7.1.160
E4RNR3	2.7.1.160
E6UHQ8	2.7.1.160
E8S288	2.7.1.160
E8U6Z7	2.7.1.160
E8WAY3	2.7.1.160
F0RKF7	2.7.1.160
F2K7Z7	2.7.1.160
F2RDB1	2.7.1.160
F4FED8	2.7.1.160
F6AB93	2.7.1.160
F6ATL2	2.7.1.160
F8EEZ7	2.7.1.160
G0ELG5	2.7.1.160
G2Z1V9	2.7.1.160
G8PIS8	2.7.1.160
G8S4U7	2.7.1.160
G8TQ92	2.7.1.160
G8XAT0	2.7.1.160
H2K1Z4	2.7.1.160
H6L105	2.7.1.160
H8GTD5	2.7.1.160
H8KPL6	2.7.1.160
I0GX64	2.7.1.160
I4ANZ4	2.7.1.160
K0K1M3	2.7.1.160
K4FIW8	2.7.1.160
K9XU61	2.7.1.160
K9Z6Q3	2.7.1.160
L0A008	2.7.1.160
Q2K7X6	2.7.1.160
M1MHY2	2.7.1.160
M1N7F9	2.7.1.160
M2AV52	2.7.1.160
M2NYM4	2.7.1.160
M2Y4I9	2.7.1.160
M3B557	2.7.1.160
Q4C6R1	2.7.1.160
A5UU93	2.7.1.160
A6LYU8	2.7.1.160
A8M6H6	2.7.1.160
A9WBW7	2.7.1.160
B1Z6T9	2.7.1.160
B3PPR5	2.7.1.160
B9LG26	2.7.1.160
C0R0E9	2.7.1.160
C1CZ01	2.7.1.160
C6AZL0	2.7.1.160
C7N2Z0	2.7.1.160
C7PBV3	2.7.1.160
C7QAQ2	2.7.1.160
C9ZC11	2.7.1.160
D0KFH7	2.7.1.160
D0LI21	2.7.1.160
I8TC35	2.7.1.160
J0BAU3	2.7.1.160
J0C363	2.7.1.160
J0GY36	2.7.1.160
J0W180	2.7.1.160
J1AH61	2.7.1.160
J1L685	2.7.1.160
J1T0H1	2.7.1.160
J2E565	2.7.1.160
J2LV14	2.7.1.160
J2Q2K5	2.7.1.160
J2XK28	2.7.1.160
J2XS18	2.7.1.160
J3HKK1	2.7.1.160
J4RGD9	2.7.1.160
J5MXW5	2.7.1.160
J7KUG8	2.7.1.160
J7TQZ0	2.7.1.160
J8V598	2.7.1.160
K0NYC4	2.7.1.160
K0VSA9	2.7.1.160
K0WML1	2.7.1.160
K1GU24	2.7.1.160
K1HSJ5	2.7.1.160
K1HTS3	2.7.1.160
K2SKS3	2.7.1.160
K4R6I6	2.7.1.160
K5DW76	2.7.1.160
K5EEU4	2.7.1.160
K6MPZ6	2.7.1.160
K6TCG6	2.7.1.160
K7ZYX2	2.7.1.160
K8B5W5	2.7.1.160
K8WRC4	2.7.1.160
K8YYA2	2.7.1.160
K9B5W4	2.7.1.160
K9D5K9	2.7.1.160
K9PMU2	2.7.1.160
K9Q3D0	2.7.1.160
K9QH76	2.7.1.160
K9RM52	2.7.1.160
K9SB89	2.7.1.160
K9TJH4	2.7.1.160
K9UAZ1	2.7.1.160
K9VGQ1	2.7.1.160
K9VX57	2.7.1.160
K9WGN3	2.7.1.160
K9WXL2	2.7.1.160
L0WY10	2.7.1.160
L1KP45	2.7.1.160
L7CD74	2.7.1.160
L7EU43	2.7.1.160
L7WA79	2.7.1.160
L8K809	2.7.1.160
L8KZ10	2.7.1.160
L8LG96	2.7.1.160
L8LNP9	2.7.1.160
L8MWJ8	2.7.1.160
L8PEL5	2.7.1.160
L8W6X0	2.7.1.160
L8XUY3	2.7.1.160
L9JI79	2.7.1.160
I1AQ27	2.7.1.160
I2NHE6	2.7.1.160
I3CIC3	2.7.1.160
I4KMZ0	2.7.1.160
I4XXN9	2.7.1.160
I7DI00	2.7.1.160
C0B3X5	2.7.1.160
C0BBM4	2.7.1.160
C0DT14	2.7.1.160
C0EJU1	2.7.1.160
C3RJJ3	2.7.1.160
C3WDX4	2.7.1.160
C3WIG1	2.7.1.160
C5TJ98	2.7.1.160
C6M6J4	2.7.1.160
C8N9V6	2.7.1.160
D0C753	2.7.1.160
D3A4L0	2.7.1.160
D3A9E4	2.7.1.160
D4CYH2	2.7.1.160
D5QCC7	2.7.1.160
D5RCJ8	2.7.1.160
D6AST8	2.7.1.160
D6BDA8	2.7.1.160
D6EM55	2.7.1.160
D6K6U3	2.7.1.160
D6LFX9	2.7.1.160
D7VUM5	2.7.1.160
D8G851	2.7.1.160
D9WZX0	2.7.1.160
D9XPY5	2.7.1.160
E2CS05	2.7.1.160
E2M7S4	2.7.1.160
E2NRX3	2.7.1.160
E5UJM2	2.7.1.160
E7PAH6	2.7.1.160
E7PJ39	2.7.1.160
E8LBA0	2.7.1.160
E9S7C6	2.7.1.160
F0EY54	2.7.1.160
F2AD31	2.7.1.160
F2B1F3	2.7.1.160
F3C0G5	2.7.1.160
F3DC76	2.7.1.160
F3DRB3	2.7.1.160
F3IAF1	2.7.1.160
F3ICW7	2.7.1.160
F3NKC2	2.7.1.160
F4QKI6	2.7.1.160
F5IWF0	2.7.1.160
F5LII8	2.7.1.160
F5UFA1	2.7.1.160
F7MFE8	2.7.1.160
F9EXE1	2.7.1.160
G0G4U1	2.7.1.160
G0PPW8	2.7.1.160
G2G6X9	2.7.1.160
G2NIC4	2.7.1.160
G3Z6R1	2.7.1.160
G5GT94	2.7.1.160
G5J2S4	2.7.1.160
G6C6C6	2.7.1.160
G9R300	2.7.1.160
G9ZFZ4	2.7.1.160
H0H439	2.7.1.160
H0KVF9	2.7.1.160
H1API8	2.7.1.160
H1CW59	2.7.1.160
H1GKR0	2.7.1.160
H1GYD0	2.7.1.160
H1H8Z8	2.7.1.160
H1HCH2	2.7.1.160
H1Q9V2	2.7.1.160
H1S4G7	2.7.1.160
H1YCY3	2.7.1.160
H1ZAV3	2.7.1.160
H2CFE7	2.7.1.160
H7CRU2	2.7.1.160
B0C090	2.7.1.160
B9JFP7	2.7.1.160
Q3M450	2.7.1.160
Q63WX9	2.7.1.160
Q395F2	2.7.1.160
Q7NVB8	2.7.1.160
Q0TUT1	2.7.1.160
Q8XP22	2.7.1.160
Q0SWM0	2.7.1.160
Q6DA62	2.7.1.160
A5FLZ4	2.7.1.160
Q8R5N7	2.7.1.160
A9B356	2.7.1.160
B2IZ22	2.7.1.160
Q48DQ3	2.7.1.160
Q4K4C7	2.7.1.160
Q87VZ5	2.7.1.160
Q1MG28	2.7.1.160
B5ZQT5	2.7.1.160
Q7UEP2	2.7.1.160
Q9ZBX9	2.7.1.160
B1VP90	2.7.1.160
A0NW30	2.7.1.160
A1ZGQ9	2.7.1.160
A4A1P5	2.7.1.160
A6G611	2.7.1.160
A6NUL4	2.7.1.160
A8RU75	2.7.1.160
A9DQY3	2.7.1.160
B0N8V3	2.7.1.160
B0P8T0	2.7.1.160
B1BKI5	2.7.1.160
B1BS54	2.7.1.160
B1RFE7	2.7.1.160
B1RQV6	2.7.1.160
B1V1B7	2.7.1.160
B4CZ91	2.7.1.160
B4V9Q1	2.7.1.160
B4W264	2.7.1.160
B5H5W6	2.7.1.160
B5I5Q2	2.7.1.160
B6FY17	2.7.1.160
B7WZW3	2.7.1.160
B9B1Z5	2.7.1.160
B9XNA4	2.7.1.160
E6X196	2.4.1.92
C0QGY8	2.4.1.92
A3TMI4	2.4.1.92
A0NZQ1	2.4.1.241
A8U2K0	2.4.1.241
A8U2L2	2.4.1.241
D5X321	2.1.1.62
D8JVF4	2.1.1.62
F4CQE2	2.1.1.62
F9ZMY1	2.1.1.62
Q2Y5S6	2.1.1.62
A0LQ51	2.1.1.62
A1W353	2.1.1.62
B6IUX5	2.1.1.62
B8FCP3	2.1.1.62
C1F7D8	2.1.1.62
C7RUT3	2.1.1.62
C8X7Q4	2.1.1.62
C9Z8H7	2.1.1.62
J3J7U2	2.1.1.62
I3BVV2	2.1.1.62
F6EZM8	2.1.1.62
F9PJ65	2.1.1.62
F9PL15	2.1.1.62
G2GUU5	2.1.1.62
G5KYC1	2.1.1.62
G9PL37	2.1.1.62
H0RK02	2.1.1.62
A3TTX5	2.1.1.62
A9DVH1	2.1.1.62
H8MJ70	3.1.13.4
Q31S90	2.4.1.225
Q5N228	2.4.1.225
D5EVJ5	2.7.7.30
E1WPN1	2.7.7.30
F0R672	2.7.7.30
F0SXR2	2.7.7.30
F9D481	2.7.7.30
Q02BJ1	2.7.7.30
Q5LC59	2.7.7.30
Q64T43	2.7.7.30
Q8A5V8	2.7.7.30
Q58T34	2.7.7.30
A6L0S8	2.7.7.30
A6LCB4	2.7.7.30
I8UUK6	2.7.7.30
I8X674	2.7.7.30
I8YAY0	2.7.7.30
I8YBG4	2.7.7.30
I9A2V4	2.7.7.30
I9A4U3	2.7.7.30
I9AAX8	2.7.7.30
I9AR04	2.7.7.30
I9B4I7	2.7.7.30
I9EAU2	2.7.7.30
I9GM79	2.7.7.30
I9HRE4	2.7.7.30
I9JUB3	2.7.7.30
I9QRF4	2.7.7.30
I9R1J5	2.7.7.30
I9RMC0	2.7.7.30
I9UDF7	2.7.7.30
K1FMG3	2.7.7.30
K1G196	2.7.7.30
K1GPF8	2.7.7.30
K5D843	2.7.7.30
K5YH68	2.7.7.30
K5Z8C9	2.7.7.30
K5ZDS8	2.7.7.30
K6A5W2	2.7.7.30
K6A9S8	2.7.7.30
K6AVN7	2.7.7.30
K6BGA2	2.7.7.30
I3HXI1	2.7.7.30
C3QG28	2.7.7.30
C3QWN7	2.7.7.30
C3RGN1	2.7.7.30
C6JAN9	2.7.7.30
C6Z513	2.7.7.30
C7XAC4	2.7.7.30
C9KVR6	2.7.7.30
D0TQP2	2.7.7.30
D1KA87	2.7.7.30
D2F0S2	2.7.7.30
D4LTH7	2.7.7.30
D4M6A5	2.7.7.30
D4VBH2	2.7.7.30
D4VEK8	2.7.7.30
D4WNT9	2.7.7.30
D4WSB3	2.7.7.30
D6D8G4	2.7.7.30
D7I821	2.7.7.30
D7IUE0	2.7.7.30
D7IYK6	2.7.7.30
D7K5Y8	2.7.7.30
E1YUG5	2.7.7.30
E4VRZ3	2.7.7.30
E5CEU0	2.7.7.30
E5UMT7	2.7.7.30
E5VCQ4	2.7.7.30
F3PY41	2.7.7.30
F7JT45	2.7.7.30
F7K9X9	2.7.7.30
F7LG03	2.7.7.30
F7LRE9	2.7.7.30
F7M0W4	2.7.7.30
G5H6J5	2.7.7.30
G6AX50	2.7.7.30
A5ZJM3	2.7.7.30
A7AKH3	2.7.7.30
A7B4C6	2.7.7.30
A7LZF3	2.7.7.30
A7V9L9	2.7.7.30
B3JJ32	2.7.7.30
B5CWU7	2.7.7.30
B6VYT8	2.7.7.30
B7BCL9	2.7.7.30
B0UHJ0	4.2.1.92
B5LS50	4.2.1.92
D1C1T5	4.2.1.31
D2C7S8	4.2.1.31
D8K407	4.2.1.31
F4LSM0	4.2.1.31
G7V7N1	4.2.1.31
I4C114	4.2.1.31
Q3AD32	4.2.1.31
A5IKB7	4.2.1.31
A6TSE4	4.2.1.31
B1L9K0	4.2.1.31
B9KC21	4.2.1.31
J9DQJ6	4.2.1.31
K6ECK0	4.2.1.31
C0F064	4.2.1.31
G4FHK6	4.2.1.31
Q9WYC8	4.2.1.31
A1HRB2	4.2.1.31
G7QJA7	3.1.4.35
H8MKG3	3.1.4.35
I4B3J3	3.1.4.35
I4BBM2	3.1.4.35
Q04SH0	3.1.4.35
Q050K0	3.1.4.35
Q08SL9	3.1.4.35
Q72QY1	3.1.4.35
Q8CXT1	3.1.4.35
M1YN97	3.1.4.35
M3DVN1	3.1.4.35
M3EA02	3.1.4.35
M3FZI2	3.1.4.35
M3G1J9	3.1.4.35
M3GE14	3.1.4.35
M3HVR8	3.1.4.35
M3I2U0	3.1.4.35
M3INK2	3.1.4.35
A7H7T1	3.1.4.35
A9WIH4	3.1.4.35
B0SBX3	3.1.4.35
B0STF6	3.1.4.35
B8G4I6	3.1.4.35
B9LAL5	3.1.4.35
J5CX87	3.1.4.35
J5DA51	3.1.4.35
J7UJR4	3.1.4.35
J7V6P1	3.1.4.35
K5BQZ3	3.1.4.35
K6EG27	3.1.4.35
K6EIC1	3.1.4.35
K6EPX2	3.1.4.35
K6F8H5	3.1.4.35
K6FFX4	3.1.4.35
K6G3B3	3.1.4.35
K6GLW2	3.1.4.35
K6GNG0	3.1.4.35
K6H9E7	3.1.4.35
K6IHR3	3.1.4.35
K6IN67	3.1.4.35
K6ITM2	3.1.4.35
K6J4W6	3.1.4.35
K6JBR4	3.1.4.35
K6JEF2	3.1.4.35
K6NGY0	3.1.4.35
K6PAA5	3.1.4.35
K6TBQ1	3.1.4.35
K6TNI2	3.1.4.35
K8HAC8	3.1.4.35
K8HR78	3.1.4.35
K8HSF2	3.1.4.35
K8I5U8	3.1.4.35
K8IIV6	3.1.4.35
K8J1Q2	3.1.4.35
K8JE38	3.1.4.35
K8JL47	3.1.4.35
K8K0T4	3.1.4.35
K8KGI7	3.1.4.35
K8KVV6	3.1.4.35
K8LBT9	3.1.4.35
K8LP59	3.1.4.35
K8LWK9	3.1.4.35
K8M3C9	3.1.4.35
K8Y038	3.1.4.35
I0XMJ9	3.1.4.35
E1IBC3	3.1.4.35
H2CCA9	3.1.4.35
D7DY16	3.1.4.35
E0URI3	3.1.4.35
E4TFS3	3.1.4.35
F4L1M8	3.1.4.35
F8CGA7	3.1.4.35
F8EY75	3.1.4.35
H8MVM5	3.1.4.35
K9QS54	3.1.4.35
K9ZPZ1	3.1.4.35
Q04UG7	3.1.4.35
Q04Z08	3.1.4.35
Q118I7	3.1.4.35
Q1D5E1	3.1.4.35
Q3M6P6	3.1.4.35
Q8YVS0	3.1.4.35
M3H095	3.1.4.35
M3HPP1	3.1.4.35
P94182	3.1.4.35
Q53E02	3.1.4.35
A9G9M7	3.1.4.35
A9WK79	3.1.4.35
B0CDD6	3.1.4.35
B2J646	3.1.4.35
B2J817	3.1.4.35
B2KAS2	3.1.4.35
B8FB40	3.1.4.35
B8FBY0	3.1.4.35
B8HL03	3.1.4.35
C6BUU0	3.1.4.35
D0LX99	3.1.4.35
J1FCG5	3.1.4.35
K1WCD3	3.1.4.35
K2BVJ3	3.1.4.35
K6E312	3.1.4.35
K6KHI3	3.1.4.35
K7SCU4	3.1.4.35
K8GH49	3.1.4.35
K8HPY6	3.1.4.35
K8HYL4	3.1.4.35
K8KJW8	3.1.4.35
K8LW56	3.1.4.35
K9FBS6	3.1.4.35
K9FFL0	3.1.4.35
K9PCL4	3.1.4.35
K9PME0	3.1.4.35
K9Q046	3.1.4.35
K9QHV1	3.1.4.35
K9RFV4	3.1.4.35
K9S6U2	3.1.4.35
K9SEW7	3.1.4.35
K9TPT9	3.1.4.35
K9UV85	3.1.4.35
K9VA35	3.1.4.35
K9VZ51	3.1.4.35
K9WHI8	3.1.4.35
K9WRG3	3.1.4.35
L8L9H1	3.1.4.35
D5A3E2	3.1.4.35
D8FZ61	3.1.4.35
F4XWN6	3.1.4.35
F5ULB1	3.1.4.35
G6FWD1	3.1.4.35
H1W9P2	3.1.4.35
H1XTP9	3.1.4.35
H2CBZ6	3.1.4.35
A0YMX9	3.1.4.35
A0YPV9	3.1.4.35
A8UVS8	3.1.4.35
B4VHX5	3.1.4.35
B4VPW0	3.1.4.35
B4VRF6	3.1.4.35
B5W599	3.1.4.35
B6BGH1	3.1.4.35
B6BLZ6	3.1.4.35
F5Y1J4	2.1.1.62
Q9KIW1	2.1.1.62
A0LWM5	2.1.1.62
A3PHF7	2.1.1.62
B0UK11	2.1.1.62
B8IIP8	2.1.1.62
B8IRJ9	2.1.1.62
K0Q388	2.1.1.62
L0NE75	2.1.1.62
D5QNE4	2.1.1.62
E0MRL2	2.1.1.62
F2UYC3	2.1.1.62
H0FXY1	2.1.1.62
H5TID2	2.1.1.62
D2B2Y8	3.2.1.155
D6Y8P3	3.2.1.155
D7B9T3	3.2.1.155
D7BYS4	3.2.1.155
D8I1L1	3.2.1.155
D9TFH5	3.2.1.155
E0R9U8	3.2.1.155
E3E7K8	3.2.1.155
E4S5E5	3.2.1.155
E4SDC8	3.2.1.155
E6UM76	3.2.1.155
E8WEF2	3.2.1.155
F0K9Q2	3.2.1.155
F2R3M6	3.2.1.155
F4GZJ9	3.2.1.155
F8A7U2	3.2.1.155
F8F9J6	3.2.1.155
F8FGA4	3.2.1.155
G7VU22	3.2.1.155
G8LWF8	3.2.1.155
G8S214	3.2.1.155
H2JNY0	3.2.1.155
O86727	3.2.1.155
Q47PH2	3.2.1.155
Q82M04	3.2.1.155
Q97KK0	3.2.1.155
L9JU04	3.2.1.155
M1MLF9	3.2.1.155
M1N840	3.2.1.155
M3DIS5	3.2.1.155
M3FLN5	3.2.1.155
Q9AQH0	3.2.1.155
A0LSI1	3.2.1.155
A4XIG4	3.2.1.155
B3PKK9	3.2.1.155
B8I0I9	3.2.1.155
B9MKU0	3.2.1.155
C5BQL1	3.2.1.155
C6WCX2	3.2.1.155
C7Q035	3.2.1.155
C7R1S7	3.2.1.155
C9ZEQ1	3.2.1.155
K4QZB4	3.2.1.155
L1KHN6	3.2.1.155
L7EW85	3.2.1.155
L8PL52	3.2.1.155
L8PP89	3.2.1.155
I0BMP8	3.2.1.155
I0BNB2	3.2.1.155
I0L9M5	3.2.1.155
C4RMU1	3.2.1.155
C7HGQ7	3.2.1.155
D1NJJ6	3.2.1.155
D6A625	3.2.1.155
D6EGU6	3.2.1.155
D9WR17	3.2.1.155
D9X5N5	3.2.1.155
D9XJB0	3.2.1.155
E0IAP3	3.2.1.155
F1T805	3.2.1.155
F7ZP07	3.2.1.155
G0FQN6	3.2.1.155
G0VXJ0	3.2.1.155
G2NK78	3.2.1.155
G2PD04	3.2.1.155
G2PV20	3.2.1.155
H1QA58	3.2.1.155
H2JI09	3.2.1.155
H6CQ04	3.2.1.155
H6NDH3	3.2.1.155
H6NIB3	3.2.1.155
H8EIA8	3.2.1.155
H8ES96	3.2.1.155
A3DFA0	3.2.1.155
Q70DK5	3.2.1.155
Q3MUH7	3.2.1.155
B5HGN4	3.2.1.155
B5I4S8	3.2.1.155
D3HMW3	2.6.1.79
D5BHB2	2.6.1.79
D5EU91	2.6.1.79
D5H7P8	2.6.1.79
D5WXB1	2.6.1.79
D6YZQ5	2.6.1.79
D9RTU4	2.6.1.79
E1WL19	2.6.1.79
E4RZQ6	2.6.1.79
E4T7P1	2.6.1.79
E6STB3	2.6.1.79
E6X6K6	2.6.1.79
F0P313	2.6.1.79
F0R560	2.6.1.79
F0RB71	2.6.1.79
F0S934	2.6.1.79
F2KWR4	2.6.1.79
F4AWA2	2.6.1.79
F4C4G8	2.6.1.79
F8A9L7	2.6.1.79
F8CRT8	2.6.1.79
F9D0V3	2.6.1.79
F9YSW5	2.6.1.79
G0L9T9	2.6.1.79
G2PL57	2.6.1.79
G2Z5Z2	2.6.1.79
G8R8R4	2.6.1.79
G8UMM0	2.6.1.79
H8KQZ9	2.6.1.79
I0AIH8	2.6.1.79
I2ETY8	2.6.1.79
I3ZZ62	2.6.1.79
I4AH55	2.6.1.79
Q2S410	2.6.1.79
Q3AQM8	2.6.1.79
Q3AXP0	2.6.1.79
Q5L8P6	2.6.1.79
Q5LHT0	2.6.1.79
Q64YT2	2.6.1.79
Q7NHD7	2.6.1.79
Q83E19	2.6.1.79
Q8A529	2.6.1.79
Q8KDS8	2.6.1.79
Q066T5	2.6.1.79
Q1PW52	2.6.1.79
A0LIV0	2.6.1.79
A0LYD1	2.6.1.79
A2C9L8	2.6.1.79
A4ATI4	2.6.1.79
A5D191	2.6.1.79
A5FJ40	2.6.1.79
A5GLT3	2.6.1.79
A6GWQ0	2.6.1.79
A6KWQ8	2.6.1.79
A6LHM9	2.6.1.79
A9KCU3	2.6.1.79
A9NC08	2.6.1.79
B3EQL5	2.6.1.79
B3QNZ8	2.6.1.79
B4S8K4	2.6.1.79
B5YIN0	2.6.1.79
B6J1E9	2.6.1.79
B6J8A1	2.6.1.79
B6YR79	2.6.1.79
C1CW38	2.6.1.79
C6Y061	2.6.1.79
C7M9K7	2.6.1.79
C7PIA1	2.6.1.79
D0J989	2.6.1.79
D0MDH0	2.6.1.79
I8W7V9	2.6.1.79
I8XJC5	2.6.1.79
I8Z343	2.6.1.79
I8ZBU3	2.6.1.79
I8ZM75	2.6.1.79
I9B0T4	2.6.1.79
I9FXJ9	2.6.1.79
I9H7A7	2.6.1.79
I9IQL2	2.6.1.79
I9KN77	2.6.1.79
I9P9G1	2.6.1.79
I9PKA5	2.6.1.79
I9QHR0	2.6.1.79
I9QPG7	2.6.1.79
I9SBY3	2.6.1.79
I9SCZ5	2.6.1.79
I9SY53	2.6.1.79
I9UPW6	2.6.1.79
I9VTY9	2.6.1.79
J0MTP9	2.6.1.79
J0RN51	2.6.1.79
J1FAA9	2.6.1.79
J2SNN7	2.6.1.79
J4TR91	2.6.1.79
J4XIT5	2.6.1.79
K0X1L0	2.6.1.79
K1FIS8	2.6.1.79
K1GIK0	2.6.1.79
K1GSE6	2.6.1.79
K1HB75	2.6.1.79
K1HKT8	2.6.1.79
K1LDB4	2.6.1.79
K2PSA2	2.6.1.79
K5CHY1	2.6.1.79
K5YNH4	2.6.1.79
K5Z6C9	2.6.1.79
K5ZCX4	2.6.1.79
K5ZX72	2.6.1.79
K6AD97	2.6.1.79
K6AQ98	2.6.1.79
K6B762	2.6.1.79
K9E3R1	2.6.1.79
L1MP13	2.6.1.79
L1N5W6	2.6.1.79
L1NVN8	2.6.1.79
L1P3E9	2.6.1.79
L1PBG4	2.6.1.79
L1Q0X5	2.6.1.79
L7YEH9	2.6.1.79
L8JUC9	2.6.1.79
I0TCA1	2.6.1.79
I0WHA3	2.6.1.79
I0XS90	2.6.1.79
I3C5H2	2.6.1.79
I3HSJ5	2.6.1.79
I3IJQ5	2.6.1.79
I7LYT1	2.6.1.79
C0BFX0	2.6.1.79
C2FW63	2.6.1.79
C2M8S9	2.6.1.79
C3PWD0	2.6.1.79
C3QLY2	2.6.1.79
C3R2K6	2.6.1.79
C3R8Z1	2.6.1.79
C6I1M7	2.6.1.79
C6ISA9	2.6.1.79
C6Z388	2.6.1.79
C7X5F5	2.6.1.79
C9L1D9	2.6.1.79
C9PV99	2.6.1.79
D0TDR0	2.6.1.79
D0TYQ0	2.6.1.79
D1JRK6	2.6.1.79
D1K1W4	2.6.1.79
D1PGV9	2.6.1.79
D1PWQ4	2.6.1.79
D1QNS7	2.6.1.79
D1RDG3	2.6.1.79
D1VXY7	2.6.1.79
D1W913	2.6.1.79
D2EVV4	2.6.1.79
D3HXX7	2.6.1.79
D3I688	2.6.1.79
D3ICG9	2.6.1.79
D3IMF2	2.6.1.79
D4V7B1	2.6.1.79
D4VKV8	2.6.1.79
D4WDC4	2.6.1.79
D4WVM7	2.6.1.79
D5MFB9	2.6.1.79
D6D7Z6	2.6.1.79
D7IK18	2.6.1.79
D7IM78	2.6.1.79
D7J812	2.6.1.79
D7K5B8	2.6.1.79
D7NBE8	2.6.1.79
D7VGB5	2.6.1.79
D8E011	2.6.1.79
E1YPE1	2.6.1.79
E2N246	2.6.1.79
E2NBU9	2.6.1.79
E4VX63	2.6.1.79
E5CE25	2.6.1.79
E5UXJ9	2.6.1.79
E5V860	2.6.1.79
E5X329	2.6.1.79
E6K3R4	2.6.1.79
E6MNT3	2.6.1.79
E7RQM8	2.6.1.79
F0F9E4	2.6.1.79
F0H7B5	2.6.1.79
F0IHX1	2.6.1.79
F3PJL5	2.6.1.79
F3PVW8	2.6.1.79
F3QW67	2.6.1.79
F3XZY9	2.6.1.79
F3Y582	2.6.1.79
F3ZNU7	2.6.1.79
F5IZ72	2.6.1.79
F7LFB4	2.6.1.79
F7LKJ2	2.6.1.79
F7M006	2.6.1.79
F8X3B9	2.6.1.79
G1VFE2	2.6.1.79
G1WBQ6	2.6.1.79
G2SFL8	2.6.1.79
G5GBU5	2.6.1.79
G5SM41	2.6.1.79
G6ADH7	2.6.1.79
G6B192	2.6.1.79
G7SQZ1	2.6.1.79
G8LS07	2.6.1.79
G9S6S1	2.6.1.79
H0U2I9	2.6.1.79
H1G780	2.6.1.79
H1GI71	2.6.1.79
H1GSS2	2.6.1.79
H1H336	2.6.1.79
H1HLK5	2.6.1.79
H1XNK2	2.6.1.79
H1ZD36	2.6.1.79
H6RHT5	2.6.1.79
H7FQH7	2.6.1.79
A2TVM8	2.6.1.79
A2TZP0	2.6.1.79
A3J4C5	2.6.1.79
A3XJE0	2.6.1.79
A4CVD6	2.6.1.79
A5ZIB2	2.6.1.79
A6ECE6	2.6.1.79
A6ERF0	2.6.1.79
A7ADX3	2.6.1.79
A7LYT1	2.6.1.79
A7UXX1	2.6.1.79
A8UK52	2.6.1.79
A9DMZ6	2.6.1.79
A9ZIY7	2.6.1.79
B0NL05	2.6.1.79
B3C6F7	2.6.1.79
B3JJQ3	2.6.1.79
B5CZV4	2.6.1.79
B6VT66	2.6.1.79
B7AMR2	2.6.1.79
B7BGL0	2.6.1.79
D3ENK0	1.8.7.2
D7DWP5	1.8.7.2
E0UIE1	1.8.7.2
F7UT18	1.8.7.2
K9P6E3	1.8.7.2
K9QXY0	1.8.7.2
K9RR36	1.8.7.2
K9Y0C4	1.8.7.2
K9YEB5	1.8.7.2
K9YPD7	1.8.7.2
K9Z2S3	1.8.7.2
K9ZL24	1.8.7.2
Q0I794	1.8.7.2
Q115H7	1.8.7.2
Q2JN81	1.8.7.2
Q2JRN4	1.8.7.2
Q2JRS0	1.8.7.2
Q31MF5	1.8.7.2
Q3AHB5	1.8.7.2
Q3AZV4	1.8.7.2
Q3MCM2	1.8.7.2
Q55389	1.8.7.2
Q5MZH3	1.8.7.2
Q7U9E0	1.8.7.2
Q8DMK3	1.8.7.2
Q8YPX5	1.8.7.2
M1WW25	1.8.7.2
M1X349	1.8.7.2
Q05W53	1.8.7.2
Q064G5	1.8.7.2
Q0F1M4	1.8.7.2
Q4C4P6	1.8.7.2
A5GNR2	1.8.7.2
A5GVL3	1.8.7.2
B0C9K1	1.8.7.2
B0JX64	1.8.7.2
B1WYY2	1.8.7.2
B1XQ57	1.8.7.2
B2IWB5	1.8.7.2
B2V8H0	1.8.7.2
B3QYM4	1.8.7.2
B7JUN3	1.8.7.2
B7KJ45	1.8.7.2
B8HY58	1.8.7.2
C0QP81	1.8.7.2
C1DTK2	1.8.7.2
C6BWQ0	1.8.7.2
C7QRF4	1.8.7.2
D0LWM5	1.8.7.2
K1W9S8	1.8.7.2
K6E264	1.8.7.2
K7WRT0	1.8.7.2
K8GLA9	1.8.7.2
K9FDL1	1.8.7.2
K9PSL3	1.8.7.2
K9PZI1	1.8.7.2
K9QJV9	1.8.7.2
K9RMI3	1.8.7.2
K9S6F8	1.8.7.2
K9SAB5	1.8.7.2
K9SLC7	1.8.7.2
K9SWR5	1.8.7.2
K9T0M6	1.8.7.2
K9TQ01	1.8.7.2
K9TWF9	1.8.7.2
K9UKD2	1.8.7.2
K9VB85	1.8.7.2
K9VBS7	1.8.7.2
K9W112	1.8.7.2
K9WK06	1.8.7.2
K9X4Y7	1.8.7.2
K9X9C9	1.8.7.2
K9YU50	1.8.7.2
L0RDD4	1.8.7.2
L7E8X7	1.8.7.2
L8AR35	1.8.7.2
L8KZV6	1.8.7.2
L8L866	1.8.7.2
L8LXD7	1.8.7.2
L8M8X7	1.8.7.2
L8N4A2	1.8.7.2
L8P2D1	1.8.7.2
I4F9B4	1.8.7.2
I4FQS7	1.8.7.2
I4G245	1.8.7.2
I4GMI2	1.8.7.2
I4GQZ4	1.8.7.2
I4H4N2	1.8.7.2
I4HJG7	1.8.7.2
I4HSE1	1.8.7.2
I4I7L1	1.8.7.2
I4IT57	1.8.7.2
C4FJS8	1.8.7.2
D0CGA4	1.8.7.2
D4TKN9	1.8.7.2
D4TSE3	1.8.7.2
D4ZZ76	1.8.7.2
D8G8S0	1.8.7.2
D8PJ12	1.8.7.2
E0XWA1	1.8.7.2
F4XQ61	1.8.7.2
F5UEF3	1.8.7.2
G4FP02	1.8.7.2
G5J403	1.8.7.2
G6FS16	1.8.7.2
G6GTR9	1.8.7.2
H0NZE7	1.8.7.2
H0PC65	1.8.7.2
H0PGT2	1.8.7.2
H1WJR9	1.8.7.2
A0YU78	1.8.7.2
A0ZHN1	1.8.7.2
A3IZY6	1.8.7.2
A3YVY3	1.8.7.2
A3Z9K2	1.8.7.2
A4CQN4	1.8.7.2
A8V0P8	1.8.7.2
A8YGU4	1.8.7.2
B4VM13	1.8.7.2
B4WSD7	1.8.7.2
B5ILB7	1.8.7.2
B5W843	1.8.7.2
D8KBK8	3.1.4.35
E4TXV0	3.1.4.35
G7QGV6	3.1.4.35
G7QMU8	3.1.4.35
I4B5M0	3.1.4.35
I7A240	3.1.4.35
K9QMN9	3.1.4.35
K9ZJD9	3.1.4.35
Q04QN3	3.1.4.35
Q04RW6	3.1.4.35
Q051Q5	3.1.4.35
Q053Z6	3.1.4.35
Q3JEL0	3.1.4.35
Q72S71	3.1.4.35
Q72TR7	3.1.4.35
Q7A2D9	3.1.4.35
Q8F1G6	3.1.4.35
Q8F3G8	3.1.4.35
M3C8E3	3.1.4.35
M3CK72	3.1.4.35
M3EM94	3.1.4.35
M3F3H7	3.1.4.35
M3F4P2	3.1.4.35
M3FV50	3.1.4.35
M3FXS9	3.1.4.35
M3GIU7	3.1.4.35
M3GWY8	3.1.4.35
M3H845	3.1.4.35
M3I1D6	3.1.4.35
M3I374	3.1.4.35
M3IFW6	3.1.4.35
M3IJJ4	3.1.4.35
P94181	3.1.4.35
B3E3E2	3.1.4.35
J4JP70	3.1.4.35
J4K6W6	3.1.4.35
J4RXJ4	3.1.4.35
J4RZ01	3.1.4.35
J4S193	3.1.4.35
J4S8G8	3.1.4.35
J5DWD6	3.1.4.35
J5GEQ2	3.1.4.35
J7UPD7	3.1.4.35
J7UY65	3.1.4.35
J7V1J8	3.1.4.35
J7VE50	3.1.4.35
K6DAP6	3.1.4.35
K6E9Z2	3.1.4.35
K6EAI7	3.1.4.35
K6EDW8	3.1.4.35
K6ELI5	3.1.4.35
K6ERF7	3.1.4.35
K6F248	3.1.4.35
K6F4D5	3.1.4.35
K6F8Y7	3.1.4.35
K6FAP3	3.1.4.35
K6FEY2	3.1.4.35
K6FFN1	3.1.4.35
K6FGP1	3.1.4.35
K6FJK9	3.1.4.35
K6FM90	3.1.4.35
K6G1I2	3.1.4.35
K6GAN0	3.1.4.35
K6GH75	3.1.4.35
K6GZ74	3.1.4.35
K6HA83	3.1.4.35
K6HDA4	3.1.4.35
K6HDX5	3.1.4.35
K6HFV3	3.1.4.35
K6HG50	3.1.4.35
K6HN03	3.1.4.35
K6I5U0	3.1.4.35
K6I677	3.1.4.35
K6IA72	3.1.4.35
K6IJ34	3.1.4.35
K6IUI3	3.1.4.35
K6IW68	3.1.4.35
K6IW89	3.1.4.35
K6JFM0	3.1.4.35
K6JGE7	3.1.4.35
K6JPX6	3.1.4.35
K6JQD0	3.1.4.35
K6JSW8	3.1.4.35
K6K0U5	3.1.4.35
K6K329	3.1.4.35
K6KRV6	3.1.4.35
K6KTN0	3.1.4.35
K6NWE9	3.1.4.35
K6P7T8	3.1.4.35
K6P9Y4	3.1.4.35
K6PDF8	3.1.4.35
K6PPM9	3.1.4.35
K6PQI0	3.1.4.35
K6SP11	3.1.4.35
K6SXI9	3.1.4.35
K6T6C0	3.1.4.35
K6U3U8	3.1.4.35
K8HAB7	3.1.4.35
K8HCA1	3.1.4.35
K8HNI4	3.1.4.35
K8HQ58	3.1.4.35
K8HXW4	3.1.4.35
K8HYE7	3.1.4.35
K8I7I0	3.1.4.35
K8ICK5	3.1.4.35
K8ICS2	3.1.4.35
K8IFX2	3.1.4.35
K8IRR1	3.1.4.35
K8J6V7	3.1.4.35
K8J8X0	3.1.4.35
K8JBK3	3.1.4.35
K8JIJ2	3.1.4.35
K8JJE2	3.1.4.35
K8JY26	3.1.4.35
K8K6S2	3.1.4.35
K8KA90	3.1.4.35
K8KFY9	3.1.4.35
K8KLW0	3.1.4.35
K8KQ78	3.1.4.35
K8L0Y7	3.1.4.35
K8L7H1	3.1.4.35
K8L7W4	3.1.4.35
K8LA48	3.1.4.35
K8LIV8	3.1.4.35
K8LQR5	3.1.4.35
K8M4P0	3.1.4.35
K8M9Z1	3.1.4.35
K8MBS3	3.1.4.35
K8Y7Z4	3.1.4.35
K8Y9E6	3.1.4.35
K9ENW5	3.1.4.35
K9PN71	3.1.4.35
K9PVS4	3.1.4.35
K9QD75	3.1.4.35
K9RCA9	3.1.4.35
I0XRM6	3.1.4.35
E1IH55	3.1.4.35
E3T615	3.1.4.35
G6FRQ0	3.1.4.35
H2CC33	3.1.4.35
A3WDP1	3.1.4.35
B6C2Y8	3.1.4.35
D2QS85	1.14.13.129
D4GFL0	1.14.13.129
D4YYT8	1.14.13.129
D5BH50	1.14.13.129
D6YQF6	1.14.13.129
D9QK01	1.14.13.129
E0THV5	1.14.13.129
E3I5T9	1.14.13.129
E4TNM2	1.14.13.129
E6WK09	1.14.13.129
F0R9H4	1.14.13.129
F0SBT2	1.14.13.129
F2EZ61	1.14.13.129
F2IK07	1.14.13.129
F2N4R8	1.14.13.129
F4B327	1.14.13.129
F4KXW1	1.14.13.129
F5XXP6	1.14.13.129
F6AD54	1.14.13.129
F8EDD1	1.14.13.129
F8H379	1.14.13.129
G0J138	1.14.13.129
G0KZQ5	1.14.13.129
G2Z2J3	1.14.13.129
G8TQJ5	1.14.13.129
G8X672	1.14.13.129
H6L3F3	1.14.13.129
H8XUB6	1.14.13.129
I2ERN7	1.14.13.129
I3Z2N2	1.14.13.129
I4APM8	1.14.13.129
L0FXS0	1.14.13.129
Q11TG3	1.14.13.129
Q1GR85	1.14.13.129
Q2G960	1.14.13.129
Q2NC34	1.14.13.129
M1JF32	1.14.13.129
M2SCH6	1.14.13.129
M2V115	1.14.13.129
P94792	1.14.13.129
Q0G1G7	1.14.13.129
Q0H2D7	1.14.13.129
Q0P6S0	1.14.13.129
Q1NDG6	1.14.13.129
Q1RN64	1.14.13.129
Q1YKV6	1.14.13.129
Q24K63	1.14.13.129
Q2VJ62	1.14.13.129
Q2VJ69	1.14.13.129
Q2VJ75	1.14.13.129
Q2VJ81	1.14.13.129
Q4W8B0	1.14.13.129
Q7WT73	1.14.13.129
Q8GCR9	1.14.13.129
Q8VUJ3	1.14.13.129
Q9RLH6	1.14.13.129
A0M4B2	1.14.13.129
A4AVX0	1.14.13.129
A4VR93	1.14.13.129
A5FNX4	1.14.13.129
A6GZK1	1.14.13.129
A7IP10	1.14.13.129
A7MJV6	1.14.13.129
A9GVD0	1.14.13.129
B0KSM1	1.14.13.129
B0T3F3	1.14.13.129
B1J8T8	1.14.13.129
C6VXB3	1.14.13.129
C6X6B7	1.14.13.129
C6XX00	1.14.13.129
C7M355	1.14.13.129
C7PAT0	1.14.13.129
I9C0S4	1.14.13.129
J0P2H9	1.14.13.129
J0S106	1.14.13.129
J2GFH4	1.14.13.129
J2P5Z0	1.14.13.129
J2SED8	1.14.13.129
J2WIB9	1.14.13.129
J3DBZ8	1.14.13.129
J3HGQ5	1.14.13.129
J3IYJ1	1.14.13.129
J8VGJ1	1.14.13.129
K0WP49	1.14.13.129
K1HM90	1.14.13.129
K1LGS0	1.14.13.129
K2PZ51	1.14.13.129
K6B9K2	1.14.13.129
K6CX75	1.14.13.129
K8BB28	1.14.13.129
K9CSR4	1.14.13.129
K9DS53	1.14.13.129
L0GGY6	1.14.13.129
L1LX98	1.14.13.129
L7WBD3	1.14.13.129
L8JP67	1.14.13.129
L8K984	1.14.13.129
I0WDB4	1.14.13.129
I2GQY9	1.14.13.129
I3C7M9	1.14.13.129
I4CNM1	1.14.13.129
I4N6R4	1.14.13.129
I5B968	1.14.13.129
I5C160	1.14.13.129
C2G5C7	1.14.13.129
C7C534	1.14.13.129
C7C5A2	1.14.13.129
C7C5F1	1.14.13.129
D7VKK7	1.14.13.129
D7W546	1.14.13.129
E0LTD7	1.14.13.129
E9LFG1	1.14.13.129
F1ZAT4	1.14.13.129
F3HTK8	1.14.13.129
F3WY02	1.14.13.129
F5VLJ4	1.14.13.129
F6EYS1	1.14.13.129
F6IKT1	1.14.13.129
G2IS06	1.14.13.129
G5CN60	1.14.13.129
G6EEH7	1.14.13.129
G7UMT5	1.14.13.129
G9AY34	1.14.13.129
H0JJI8	1.14.13.129
H0KUN3	1.14.13.129
H1XZI8	1.14.13.129
H1Z6F6	1.14.13.129
H2C068	1.14.13.129
H2E7T1	1.14.13.129
H3RKJ1	1.14.13.129
H5V4V0	1.14.13.129
H7EUV8	1.14.13.129
H7FLN3	1.14.13.129
H7FQL0	1.14.13.129
H8DU10	1.14.13.129
Q01332	1.14.13.129
P21688	1.14.13.129
Q44262	1.14.13.129
P54973	1.14.13.129
A1ZX57	1.14.13.129
A2TVE0	1.14.13.129
A2U1T8	1.14.13.129
A2U1W3	1.14.13.129
A3HUA6	1.14.13.129
A3J115	1.14.13.129
A3WI05	1.14.13.129
A3XLS1	1.14.13.129
A4C1L4	1.14.13.129
A5PB68	1.14.13.129
A6EDC0	1.14.13.129
B6C6S2	1.14.13.129
B6C6S4	1.14.13.129
D2R8U9	2.1.1.140
D2U9M8	2.1.1.140
D3SBC6	2.1.1.140
D5BUV3	2.1.1.140
D5EJE2	2.1.1.140
D5VF66	2.1.1.140
D6XWH7	2.1.1.140
D7AMD9	2.1.1.140
D7DIG6	2.1.1.140
D8JGF3	2.1.1.140
D9QH67	2.1.1.140
E4QP50	2.1.1.140
E4RNZ4	2.1.1.140
E6VB62	2.1.1.140
E6VCL2	2.1.1.140
F0J5U2	2.1.1.140
F0KIF5	2.1.1.140
F0LDN0	2.1.1.140
F0QBL8	2.1.1.140
F0SIK4	2.1.1.140
F2LH13	2.1.1.140
F2LP92	2.1.1.140
F5Y2V4	2.1.1.140
G4SZV1	2.1.1.140
G7UVT3	2.1.1.140
I1XIU8	2.1.1.140
I1YF17	2.1.1.140
I3YDL4	2.1.1.140
I4B755	2.1.1.140
Q07TW8	2.1.1.140
Q0VRC2	2.1.1.140
Q130D7	2.1.1.140
Q13JJ5	2.1.1.140
Q1M3P0	2.1.1.140
Q2IRJ2	2.1.1.140
Q2P4G3	2.1.1.140
Q2SQ22	2.1.1.140
Q39PI1	2.1.1.140
Q3BVQ4	2.1.1.140
Q4USL2	2.1.1.140
Q5H1K6	2.1.1.140
Q6FBT3	2.1.1.140
Q6NBA4	2.1.1.140
Q74AN4	2.1.1.140
Q89UA5	2.1.1.140
Q8PB00	2.1.1.140
Q8PMQ4	2.1.1.140
Q984A0	2.1.1.140
Q9A563	2.1.1.140
L9MCU4	2.1.1.140
L9MHT8	2.1.1.140
L9MP92	2.1.1.140
L9NEW1	2.1.1.140
M2Z231	2.1.1.140
M3EW21	2.1.1.140
M3K8U1	2.1.1.140
M3KCE2	2.1.1.140
A1TT28	2.1.1.140
A4JRD4	2.1.1.140
A4YM99	2.1.1.140
A5ERM9	2.1.1.140
A5G2B6	2.1.1.140
A5VFW1	2.1.1.140
A9ASG7	2.1.1.140
A9CIF7	2.1.1.140
B0RWW6	2.1.1.140
B0SIJ0	2.1.1.140
B0SU58	2.1.1.140
B0V7K2	2.1.1.140
B2FRF6	2.1.1.140
B2SRR9	2.1.1.140
B2TA68	2.1.1.140
B3QFB6	2.1.1.140
B4R9K9	2.1.1.140
B4SIR6	2.1.1.140
B7H0G5	2.1.1.140
B7IC39	2.1.1.140
B8FG98	2.1.1.140
B8H0E1	2.1.1.140
C5AJY5	2.1.1.140
C6XDC8	2.1.1.140
C7R8L6	2.1.1.140
C8X1V6	2.1.1.140
I8T4L8	2.1.1.140
I8T6A0	2.1.1.140
J0GUD1	2.1.1.140
J2I9T3	2.1.1.140
J2W156	2.1.1.140
J2W1D6	2.1.1.140
J4QKH9	2.1.1.140
J5A122	2.1.1.140
J7VD90	2.1.1.140
K1EXE2	2.1.1.140
K1G1Y6	2.1.1.140
K1KHA6	2.1.1.140
K2GU81	2.1.1.140
K2P627	2.1.1.140
K5BPN9	2.1.1.140
K5D919	2.1.1.140
K5DIL9	2.1.1.140
K5DMK4	2.1.1.140
K5DWI3	2.1.1.140
K5E3K5	2.1.1.140
K5NKJ0	2.1.1.140
K5PTN6	2.1.1.140
K5QEI1	2.1.1.140
K5XP65	2.1.1.140
K6ED89	2.1.1.140
K6HN65	2.1.1.140
K6LA73	2.1.1.140
K6LD63	2.1.1.140
K6LP30	2.1.1.140
K6LVK5	2.1.1.140
K6MJA4	2.1.1.140
K6NZ26	2.1.1.140
K8FYP1	2.1.1.140
K8GBZ8	2.1.1.140
K8KX37	2.1.1.140
K8NLB4	2.1.1.140
K8P5B3	2.1.1.140
K8P914	2.1.1.140
K8R7B4	2.1.1.140
K8ZJQ4	2.1.1.140
K9BK52	2.1.1.140
K9BV91	2.1.1.140
K9CA71	2.1.1.140
L0LP92	2.1.1.140
L0SYW7	2.1.1.140
L0WI86	2.1.1.140
L7H944	2.1.1.140
H8Z424	2.1.1.140
I0G0M1	2.1.1.140
I0G6Y2	2.1.1.140
I0KNQ6	2.1.1.140
I0XQP9	2.1.1.140
I2DYL1	2.1.1.140
I2IX60	2.1.1.140
I2JLK0	2.1.1.140
I2QMQ0	2.1.1.140
I4MM41	2.1.1.140
I4VIH8	2.1.1.140
I4VXQ9	2.1.1.140
I4WX16	2.1.1.140
I5CI13	2.1.1.140
C0N7N4	2.1.1.140
C0VLF9	2.1.1.140
C7DZV5	2.1.1.140
D0BX13	2.1.1.140
D0C5V6	2.1.1.140
D0RZG3	2.1.1.140
D0SJE4	2.1.1.140
D4SY26	2.1.1.140
D4TAF8	2.1.1.140
D4XEQ2	2.1.1.140
D4XRF4	2.1.1.140
D6JU09	2.1.1.140
D6V886	2.1.1.140
E2SVA0	2.1.1.140
E8L995	2.1.1.140
F0BJI4	2.1.1.140
F0BZC8	2.1.1.140
F0C992	2.1.1.140
F0FXQ6	2.1.1.140
F3KRK5	2.1.1.140
F4QJX6	2.1.1.140
F5I309	2.1.1.140
F5IG96	2.1.1.140
F5JJN5	2.1.1.140
F5SVU9	2.1.1.140
F7Q8C7	2.1.1.140
F7QGE9	2.1.1.140
F7S3I8	2.1.1.140
F7SWW6	2.1.1.140
F7U8J6	2.1.1.140
F8S309	2.1.1.140
F9U2Z9	2.1.1.140
F9UIH7	2.1.1.140
G0CJR5	2.1.1.140
G0JZZ6	2.1.1.140
G2LXE0	2.1.1.140
G6XXX9	2.1.1.140
G7DIG3	2.1.1.140
G7GGQ1	2.1.1.140
G7TA35	2.1.1.140
G8MG67	2.1.1.140
H0HBZ4	2.1.1.140
H0S4Z3	2.1.1.140
H0SHK0	2.1.1.140
H0SXQ4	2.1.1.140
H1QDV6	2.1.1.140
H1XBQ7	2.1.1.140
H2CK72	2.1.1.140
H5YEU6	2.1.1.140
H8FEP2	2.1.1.140
A0P717	2.1.1.140
A3ZX63	2.1.1.140
A6C2E5	2.1.1.140
B4D8U6	2.1.1.140
B4WBE4	2.1.1.140
B4WYM3	2.1.1.140
B5JEZ5	2.1.1.140
B5JWQ1	2.1.1.140
B6BU24	2.1.1.140
B8LB56	2.1.1.140
D7E4N5	1.10.3.11
K9QPE7	1.10.3.11
K9ZNJ6	1.10.3.11
Q31CJ3	1.10.3.11
Q3MEA7	1.10.3.11
Q46KQ7	1.10.3.11
Q7NN13	1.10.3.11
Q7V2W8	1.10.3.11
Q8YV85	1.10.3.11
Q065L8	1.10.3.11
Q1PKK5	1.10.3.11
A2BPE2	1.10.3.11
A2C2I2	1.10.3.11
A3PB62	1.10.3.11
A8G2Z9	1.10.3.11
A8ZKE7	1.10.3.11
B0C940	1.10.3.11
B0CBZ5	1.10.3.11
K9F3X7	1.10.3.11
K9Q3R3	1.10.3.11
K9S4F0	1.10.3.11
K9SNC0	1.10.3.11
K9VCL0	1.10.3.11
K9VN38	1.10.3.11
K9W0Q9	1.10.3.11
K9W3V7	1.10.3.11
L8KVP3	1.10.3.11
D0CI06	1.10.3.11
D5MLS6	1.10.3.11
B9P055	1.10.3.11
D2UB67	2.4.1.255
D3NSH0	2.4.1.255
D3NUJ8	2.4.1.255
D3P8E2	2.4.1.255
D3P8F3	2.4.1.255
D3RUL2	2.4.1.255
D5CN05	2.4.1.255
D5CN16	2.4.1.255
D5CUQ1	2.4.1.255
D5VFK4	2.4.1.255
D5X4D4	2.4.1.255
D6CR68	2.4.1.255
D7DIH6	2.4.1.255
D8JVS6	2.4.1.255
D8MZ35	2.4.1.255
D9SF13	2.4.1.255
D9SF16	2.4.1.255
D9SF32	2.4.1.255
E4QP39	2.4.1.255
E6UZ75	2.4.1.255
E8RP98	2.4.1.255
E8TWF3	2.4.1.255
E8WV50	2.4.1.255
E8WV51	2.4.1.255
F4G3R8	2.4.1.255
F6AHG9	2.4.1.255
F6G8A8	2.4.1.255
F8JGQ8	2.4.1.255
F9ZZL0	2.4.1.255
G0ADE3	2.4.1.255
G4SY50	2.4.1.255
G7Z685	2.4.1.255
G7Z973	2.4.1.255
G7ZFF6	2.4.1.255
G7ZIK9	2.4.1.255
G7ZIV8	2.4.1.255
G8QG72	2.4.1.255
I0GT56	2.4.1.255
I0HPU9	2.4.1.255
I0HQK1	2.4.1.255
I1YKJ9	2.4.1.255
I3Y7E9	2.4.1.255
I4C1U5	2.4.1.255
I7DEV1	2.4.1.255
I7E0N2	2.4.1.255
I7EMF0	2.4.1.255
I7EQ21	2.4.1.255
J7QG52	2.4.1.255
Q0BJG1	2.4.1.255
Q1GHM9	2.4.1.255
Q1GLR6	2.4.1.255
Q1H1I0	2.4.1.255
Q1MLE2	2.4.1.255
Q1QW20	2.4.1.255
Q2KCF2	2.4.1.255
Q2NZW1	2.4.1.255
Q2W0L1	2.4.1.255
Q2W0M9	2.4.1.255
Q2W0N0	2.4.1.255
Q2W4B7	2.4.1.255
Q2W4R4	2.4.1.255
Q39KS5	2.4.1.255
Q3ASM2	2.4.1.255
Q46IF5	2.4.1.255
Q46IF6	2.4.1.255
Q46IU4	2.4.1.255
Q46IU5	2.4.1.255
Q46J82	2.4.1.255
Q474N1	2.4.1.255
Q4URB5	2.4.1.255
Q5GWQ8	2.4.1.255
Q7V4X4	2.4.1.255
Q82T37	2.4.1.255
Q89LU2	2.4.1.255
Q8PC69	2.4.1.255
Q8PNU6	2.4.1.255
Q9A248	2.4.1.255
Q9A987	2.4.1.255
L9PIZ2	2.4.1.255
L9PIZ8	2.4.1.255
L9PKI4	2.4.1.255
L9U8W3	2.4.1.255
M2Z2A2	2.4.1.255
M2ZMA4	2.4.1.255
M2ZR45	2.4.1.255
M3A7H1	2.4.1.255
M3ADE2	2.4.1.255
M3FM20	2.4.1.255
Q0FFE4	2.4.1.255
Q6SES4	2.4.1.255
Q6SES5	2.4.1.255
Q6SES7	2.4.1.255
Q6SGE6	2.4.1.255
Q6SGF8	2.4.1.255
A0L4C7	2.4.1.255
A0LD04	2.4.1.255
A1BHH9	2.4.1.255
A1BHI0	2.4.1.255
A1K914	2.4.1.255
A2BZH7	2.4.1.255
A2CCD1	2.4.1.255
A2CCD3	2.4.1.255
A4SV28	2.4.1.255
A4SV29	2.4.1.255
A4SW45	2.4.1.255
A4SZX6	2.4.1.255
A4YY68	2.4.1.255
A5EN31	2.4.1.255
A5EU27	2.4.1.255
A5GHY5	2.4.1.255
A5V882	2.4.1.255
A7ICG6	2.4.1.255
A7ICG7	2.4.1.255
A7IFK2	2.4.1.255
A8G5N4	2.4.1.255
A8IE99	2.4.1.255
A8ZX38	2.4.1.255
A9GXF9	2.4.1.255
B0C414	2.4.1.255
B0JK10	2.4.1.255
B0RUA6	2.4.1.255
B1XVR2	2.4.1.255
B1XZ03	2.4.1.255
B1Y376	2.4.1.255
B1YQS1	2.4.1.255
B2FQ13	2.4.1.255
B2IE70	2.4.1.255
B2J3Q3	2.4.1.255
B2J9B9	2.4.1.255
B2JJ60	2.4.1.255
B2JJ61	2.4.1.255
B2JJ65	2.4.1.255
B2SQN4	2.4.1.255
B3PPM7	2.4.1.255
B4SDJ7	2.4.1.255
B4SDU9	2.4.1.255
B4SKS7	2.4.1.255
B5EDV5	2.4.1.255
B5ZQE5	2.4.1.255
B7K3M3	2.4.1.255
B8ENQ0	2.4.1.255
B8GVZ6	2.4.1.255
B8H3L0	2.4.1.255
B9J974	2.4.1.255
B9JT60	2.4.1.255
B9JT62	2.4.1.255
B9JTB3	2.4.1.255
B9JTB4	2.4.1.255
B9JTB5	2.4.1.255
B9JWT9	2.4.1.255
B9JWU0	2.4.1.255
B9JX74	2.4.1.255
C1DCR8	2.4.1.255
C1DKU1	2.4.1.255
C4XKH2	2.4.1.255
C5CYF8	2.4.1.255
C6B1F1	2.4.1.255
C6E7I1	2.4.1.255
C6E7I2	2.4.1.255
C6WV13	2.4.1.255
C6WV70	2.4.1.255
C6XDB7	2.4.1.255
C7QP60	2.4.1.255
C7RL48	2.4.1.255
C7RSG6	2.4.1.255
I8T6U8	2.4.1.255
I9NBS4	2.4.1.255
J0BSS1	2.4.1.255
J0CS36	2.4.1.255
J0K9V5	2.4.1.255
J2DJD7	2.4.1.255
J2IWS1	2.4.1.255
J2JVP5	2.4.1.255
J2KRJ0	2.4.1.255
J2L8A5	2.4.1.255
J2VU05	2.4.1.255
J2ZRS3	2.4.1.255
J3BM79	2.4.1.255
J3C2B4	2.4.1.255
J3D1P9	2.4.1.255
J3FMK9	2.4.1.255
J6DLN2	2.4.1.255
J7J2M9	2.4.1.255
J7SY33	2.4.1.255
J9YXB6	2.4.1.255
K0PTC9	2.4.1.255
K0Q3N2	2.4.1.255
K0VUK1	2.4.1.255
K2KVN6	2.4.1.255
K2LGU7	2.4.1.255
K2LIS7	2.4.1.255
K2LL24	2.4.1.255
K6DTM7	2.4.1.255
K6ELN7	2.4.1.255
K6GIZ1	2.4.1.255
K6VN64	2.4.1.255
K7WC06	2.4.1.255
K8FRA4	2.4.1.255
K8G1H4	2.4.1.255
K8GJ30	2.4.1.255
K8GQP7	2.4.1.255
K8NZZ3	2.4.1.255
K9PI70	2.4.1.255
K9VL67	2.4.1.255
K9VML7	2.4.1.255
K9X281	2.4.1.255
L0LJ62	2.4.1.255
L0SZ25	2.4.1.255
L7E5I0	2.4.1.255
L7FTQ7	2.4.1.255
L8LMM5	2.4.1.255
L8M683	2.4.1.255
L8M6F6	2.4.1.255
L8M9F7	2.4.1.255
H8Z5A5	2.4.1.255
H8Z5A9	2.4.1.255
H8Z5B5	2.4.1.255
H8Z5B6	2.4.1.255
H8Z5B7	2.4.1.255
H8Z5B8	2.4.1.255
H8Z707	2.4.1.255
I0KJU4	2.4.1.255
I2DIQ4	2.4.1.255
I2Q7Q2	2.4.1.255
I4FCJ7	2.4.1.255
I4FTR4	2.4.1.255
I4G9W0	2.4.1.255
I4GPD6	2.4.1.255
I4GTI6	2.4.1.255
I4H7W8	2.4.1.255
I4IFB0	2.4.1.255
I4IRJ6	2.4.1.255
I4W545	2.4.1.255
I5CW78	2.4.1.255
I5CW82	2.4.1.255
I5CW83	2.4.1.255
C9CU26	2.4.1.255
C9D453	2.4.1.255
D5A3M9	2.4.1.255
D5A5H7	2.4.1.255
D5QUQ4	2.4.1.255
D5QVF8	2.4.1.255
D5QX67	2.4.1.255
D6VA04	2.4.1.255
D6VAJ9	2.4.1.255
D8P2F7	2.4.1.255
E1JTR9	2.4.1.255
E1VN45	2.4.1.255
F0B8R8	2.4.1.255
F0C5Z0	2.4.1.255
F1Z563	2.4.1.255
F2A6D9	2.4.1.255
F3L2C2	2.4.1.255
F3LSR6	2.4.1.255
F4Y299	2.4.1.255
F5UK07	2.4.1.255
F7QRD7	2.4.1.255
F9U9C3	2.4.1.255
G0CEP3	2.4.1.255
G0JYL4	2.4.1.255
G1Y3G2	2.4.1.255
G2DVG9	2.4.1.255
G2DXG9	2.4.1.255
G2ZXR2	2.4.1.255
G3A8I7	2.4.1.255
G4DKC1	2.4.1.255
G4IU96	2.4.1.255
G6Y227	2.4.1.255
G7LN89	2.4.1.255
G7TEM3	2.4.1.255
G8APZ9	2.4.1.255
G8AR03	2.4.1.255
G8AS29	2.4.1.255
G8AS32	2.4.1.255
G8ATH4	2.4.1.255
G8AUV8	2.4.1.255
G8Q757	2.4.1.255
H0RNY3	2.4.1.255
H0SEQ1	2.4.1.255
H0T8S4	2.4.1.255
H0TGP4	2.4.1.255
H0TGP5	2.4.1.255
H1WBP8	2.4.1.255
H4FB23	2.4.1.255
H5WJG5	2.4.1.255
H5WUR1	2.4.1.255
H5WW40	2.4.1.255
H6SQQ2	2.4.1.255
H6SR48	2.4.1.255
H8FGG2	2.4.1.255
H8FP10	2.4.1.255
H8FRB9	2.4.1.255
A0P727	2.4.1.255
A2W616	2.4.1.255
A2W617	2.4.1.255
A2W619	2.4.1.255
A3RPB8	2.4.1.255
A3U3W8	2.4.1.255
A3WGI9	2.4.1.255
A3X661	2.4.1.255
A3XBZ7	2.4.1.255
A4CY58	2.4.1.255
A4EPN2	2.4.1.255
A4ERW5	2.4.1.255
B1FCV3	2.4.1.255
B4CWP2	2.4.1.255
B4D2L9	2.4.1.255
B4D5R0	2.4.1.255
B4D650	2.4.1.255
B4D6E0	2.4.1.255
B4D7C4	2.4.1.255
B4D7R8	2.4.1.255
B4D7S1	2.4.1.255
B4D9Q4	2.4.1.255
B4DAV0	2.4.1.255
B5SAC8	2.4.1.255
B6BDR6	2.4.1.255
B6BEU6	2.4.1.255
B7QRD3	2.4.1.255
B7QSG7	2.4.1.255
B7QWE9	2.4.1.255
B8L0G1	2.4.1.255
B9P2X1	2.4.1.255
K9SBQ3	2.4.1.255
G1XZP8	2.4.1.255
D2BHF2	2.1.1.245
D3SIF6	2.1.1.245
D5XEF2	2.1.1.245
D6Z1V3	2.1.1.245
D7AIM4	2.1.1.245
D8GTX0	2.1.1.245
D8K0J2	2.1.1.245
D9QQM5	2.1.1.245
D9S2E7	2.1.1.245
E1QGA4	2.1.1.245
E3GG23	2.1.1.245
E3GHY2	2.1.1.245
E3PXX4	2.1.1.245
E6U3W1	2.1.1.245
E6VW98	2.1.1.245
E8RAX2	2.1.1.245
E8WLC4	2.1.1.245
F0SUS3	2.1.1.245
F2ND77	2.1.1.245
F4LVQ0	2.1.1.245
F5YDB1	2.1.1.245
F5YMP0	2.1.1.245
F6CI76	2.1.1.245
F6CJZ5	2.1.1.245
F8A9G7	2.1.1.245
F8ADS1	2.1.1.245
F8C3P6	2.1.1.245
G7W8Z0	2.1.1.245
G7WBL7	2.1.1.245
H6LD19	2.1.1.245
[truncated: 929 more rows]

## Sheet: Prot 4 not obs EC in Bacteria
A0B008	2.8.1.9
A0B0B8	4.2.1.77
A0B157	1.1.1.337
A0JC76	1.4.1.24
A0JC77	2.2.1.10
A0JTG0	2.1.1.233
A0JV19	1.14.19.4
A0JXQ7	1.1.1.101
A0JZJ9	1.18.1.6
A0K0R3	1.4.3.24
A0K1H2	3.2.1.142
A0KCX8	1.1.3.44
A0KE39	3.1.1.89
A0KXW5	6.3.2.32
A0L8V5	1.14.11.29
A0LES1	3.4.22.50
A0LGE4	2.7.1.46
A0LGP7	3.4.22.50
A0LIV0	2.6.1.78
A0LJ96	1.3.1.89
A0LLV0	1.4.1.24
A0LMV6	2.2.1.10
A0LVT9	2.8.1.11
A0LYD1	2.6.1.78
A0LZZ7	1.22.1.1
A0M262	4.2.3.134
A0M4C4	4.1.1.90
A0M748	4.1.1.90
A0M7B0	1.14.11.30
A0NKJ7	1.1.1.101
A0NP33	1.2.1.83
A0NSG7	2.6.1.96
A0P1I8	1.22.1.1
A0PL43	1.1.1.295
A0PRD8	1.14.19.4
A0PSV6	1.3.1.22
A0PTD8	1.1.3.20
A0PVF6	1.3.1.72
A0PVZ6	1.1.3.20
A0PXN2	1.3.1.89
A0Q6L0	1.3.1.89
A0QA81	3.1.3.76
A0QEQ1	2.1.1.160
A0QN30	1.2.1.83
A0QPN0	1.2.1.83
A0QPQ1	2.4.1.16
A0QQJ9	4.2.3.134
A0QUH2	1.1.1.295
A0QWC7	1.1.1.330
A0R6L5	1.1.1.330
A0RDV9	1.3.8.9
A0REZ0	1.1.1.101
A0RML8	1.3.1.89
A0XXI9	1.1.1.324
A0Y0M8	1.1.1.307
A0Y3G8	1.14.11.30
A0Y5G3	3.2.1.142
A0Y5H1	1.22.1.1
A0Y8U8	1.1.1.326
A0YAI9	1.13.11.71
A0YBA5	2.6.1.96
A0YC49	1.2.1.83
A0YDE4	2.1.1.257
A0YEA0	1.1.1.295
A0YHV8	1.1.1.307
A0YKW3	3.6.3.47
A0YL24	1.14.13.112
A0YL55	3.2.1.150
A0YMQ9	5.2.1.12
A0YNA6	1.3.1.89
A0YPB0	1.17.7.2
A0YPM1	5.2.1.13
A0YQH8	2.8.1.9
A0YVW8	2.5.1.85
A0YW18	5.2.1.13
A0YWX1	2.7.1.46
A0YXJ4	2.5.1.70
A0Z1D0	1.2.1.83
A0Z2D1	1.1.1.326
A0Z4M8	1.3.1.22
A0Z5U2	1.1.1.295
A0Z5Y3	1.1.1.330
A0Z9A8	1.22.1.1
A0Z9R7	3.6.3.47
A0Z9R8	3.6.3.47
A0Z9X9	2.5.1.36
A0ZAA2	1.1.1.330
A0ZAP4	1.3.1.88
A0ZBP2	2.5.1.85
A0ZEB7	3.6.3.47
A0ZF84	3.6.3.47
A0ZF89	3.6.3.47
A0ZGB5	2.8.1.11
A0ZGX7	5.2.1.13
A0ZIA6	5.2.1.13
A0ZIT1	1.17.7.2
A0ZJY3	5.2.1.12
A0ZL63	2.7.1.46
A1ATK2	1.3.1.89
A1B0M3	3.1.1.93
A1B6I9	2.6.1.96
A1BB77	1.1.3.44
A1BCX8	1.17.7.2
A1BEC4	1.17.7.2
A1BEU5	5.2.1.13
A1BIQ3	1.3.1.89
A1BJF0	3.6.1.53
A1EJX6	2.1.1.257
A1F507	2.1.1.257
A1HQ97	4.2.1.50
A1JJ51	2.2.1.10
A1K4U0	1.1.3.44
A1KAN4	2.4.1.283
A1KCD3	1.1.3.44
A1KNB4	2.8.1.11
A1R584	1.14.19.4
A1R656	1.14.19.4
A1R955	1.18.1.6
A1RKB0	6.3.2.32
A1S292	3.2.1.142
A1S5L2	1.14.11.29
A1S5T3	4.2.1.77
A1S9W5	1.22.1.1
A1S9Z4	1.1.3.20
A1SGJ5	1.1.1.316
A1SGQ3	2.8.1.11
A1SI73	1.2.1.84
A1SMI9	1.1.1.317
A1SR51	2.7.1.46
A1SR74	2.8.1.9
A1T1H0	1.1.1.295
A1T3Z3	1.14.19.4
A1T8E1	1.1.1.330
A1T9S0	2.1.1.233
A1TAC1	1.1.1.330
A1TBK2	2.1.1.160
A1TCW4	1.1.1.295
A1TEX5	1.2.1.83
A1TJ93	3.6.3.47
A1TKJ6	2.8.1.9
A1TQX0	1.1.1.295
A1U136	2.4.1.244
A1U2T0	1.2.1.84
A1U6M4	1.1.3.20
A1U8W4	1.1.1.330
A1U9L3	1.1.1.330
A1U9M2	1.1.1.239
A1UHD9	1.5.1.44
A1UII0	2.1.1.160
A1ULG5	1.2.1.83
A1VGC6	1.4.1.24
A1VGC7	2.2.1.10
A1VJC8	1.1.3.20
A1VLM8	1.1.1.295
A1VN85	3.6.3.47
A1VSN4	2.8.1.9
A1VXK6	1.3.1.89
A1W7Q6	2.1.1.233
A1WBV6	2.8.1.9
A1WF43	2.8.1.9
A1WG47	2.6.1.96
A1WLE0	1.1.3.44
A1WMR9	2.6.1.96
A1WNM2	1.2.1.83
A1WNT8	1.1.3.44
A1WXJ2	1.17.7.2
A1X1N0	1.14.11.29
A1YWY9	2.7.4.10
A1YWZ3	2.7.4.10
A1YWZ4	2.7.4.10
A1YX36	2.7.4.10
A1YX64	2.7.4.10
A1YX65	2.7.4.10
A1YX66	2.7.4.10
A1YX68	2.7.4.10
A1YX70	2.7.4.10
A1ZED9	2.1.1.229
A1ZHM9	4.2.1.77
A1ZM53	1.3.1.82
A1ZS48	4.1.1.90
A1ZUU7	2.8.1.9
A1ZW54	2.7.7.79
A1ZWV4	1.3.8.9
A1ZXC0	1.22.1.1
A1ZYN0	1.1.1.101
A1ZYS3	2.1.1.229
A2BNK4	3.6.3.47
A2BNU2	5.2.1.12
A2BPE8	5.2.1.13
A2BQ99	2.5.1.85
A2BRU4	5.2.1.13
A2BU22	3.6.3.47
A2BUC4	5.2.1.12
A2BUX2	5.2.1.13
A2BVT1	2.5.1.85
A2BXA2	5.2.1.13
A2BZN3	3.6.3.47
A2BZX4	5.2.1.12
A2C176	2.5.1.85
A2C2Q9	5.2.1.13
A2C3G5	5.2.1.13
A2C6F8	3.6.3.47
A2C6L5	5.2.1.13
A2C7Z0	2.1.1.216
A2C8E0	5.2.1.13
A2C9L8	2.6.1.78
A2C9Z5	2.7.1.46
A2CD39	5.2.1.12
A2P8N7	2.1.1.257
A2PSZ0	2.1.1.257
A2SCM3	1.1.3.20
A2SDB2	2.8.1.9
A2SEB8	1.1.3.44
A2SIZ1	1.2.1.83
A2SJ25	6.3.2.33
A2TRE9	4.1.1.90
A2TRM9	2.1.1.9
A2TTV8	1.1.1.101
A2TVM8	2.6.1.78
A2TVV0	4.1.1.90
A2TX53	1.3.1.89
A2TZP0	2.6.1.78
A2U237	1.3.1.81
A2U357	3.6.1.53
A2VFH7	1.1.3.20
A2VIT8	3.6.3.47
A2VM02	3.1.3.76
A2VNS6	2.8.1.11
A2VP29	1.14.19.4
A2VY56	3.2.1.150
A2VYX9	4.2.1.77
A2VZ75	2.8.1.9
A2W5R3	3.1.1.89
A2WEN0	2.8.1.9
A2WER3	1.1.1.330
A2WIV9	1.1.3.44
A3D3P1	6.3.2.32
A3D5L9	2.1.1.257
A3DIV5	1.3.1.89
A3DJ56	2.1.1.247
A3DK57	3.1.1.86
A3DKA1	2.4.2.48
A3EH77	2.1.1.257
A3EVC0	2.2.1.11
A3GL53	2.1.1.257
A3GXX1	2.1.1.257
A3H5A1	3.4.21.109
A3HRN0	3.1.1.86
A3HSW0	3.1.3.76
A3HTW7	1.22.1.1
A3HVN8	1.3.99.30
A3HYC9	2.8.1.9
A3I0W0	4.2.3.134
A3I1A9	1.14.11.29
A3I2P1	1.1.1.316
A3I866	3.3.2.2
A3ICR3	1.21.3.7
A3IDT6	1.3.8.9
A3IDY6	1.21.3.7
A3IGS8	5.2.1.13
A3IHD0	1.17.7.2
A3ILL1	2.8.1.11
A3IM28	2.5.1.85
A3IP07	5.4.99.37
A3IQI1	1.3.1.89
A3ISP0	5.2.1.12
A3ITR3	2.1.1.216
A3IV57	5.2.1.13
A3IWU4	5.2.1.13
A3IXG1	3.6.3.47
A3IY82	2.5.1.70
A3IYE0	2.7.1.46
A3J4C5	2.6.1.78
A3JCK6	1.8.5.1
A3JGH0	2.4.1.244
A3JIL6	1.1.3.44
A3JXN4	1.1.1.239
A3JZT5	3.1.1.93
A3K178	1.5.1.44
A3K3R9	1.22.1.1
A3KJQ2	1.14.19.4
A3KV07	1.8.5.1
A3L061	1.1.3.20
A3LD63	1.8.5.1
A3LHH2	1.1.3.20
A3M2T5	1.3.1.88
A3MZK2	6.3.2.33
A3N657	1.1.3.44
A3NI69	2.8.1.9
A3NRU9	1.1.3.44
A3P3T0	2.8.1.9
A3PAC4	3.6.3.47
A3PAL5	5.2.1.12
A3PB68	5.2.1.13
A3PBZ2	2.5.1.85
A3PDM0	5.2.1.13
A3PL44	2.7.1.81
A3PSH0	1.1.1.330
A3PT71	1.1.1.330
A3PT80	1.1.1.239
A3Q0X4	1.5.1.44
A3Q1Z4	2.1.1.160
A3Q4L5	4.2.3.134
A3Q5W4	1.2.1.83
A3QAG5	1.1.3.20
A3QE77	1.14.11.29
A3QFH9	4.2.1.77
A3QHA0	1.1.3.44
A3SIW8	2.6.1.96
A3SLY2	1.5.1.25
A3SLY8	1.22.1.1
A3SNE4	3.1.1.93
A3TG35	3.4.24.79
A3TKQ9	1.3.1.72
A3TMY5	1.14.19.4
A3TNX0	1.1.1.317
A3TPD2	1.1.1.330
A3TUE9	1.5.1.25
A3TVT3	1.22.1.1
A3TYZ6	3.1.1.93
A3TZ88	3.4.24.79
A3U6M9	4.1.1.90
A3UBR0	4.1.1.90
A3UC74	1.22.1.1
A3UI87	3.1.1.93
A3UR61	4.4.1.26
A3UUN8	2.1.1.257
A3V0U9	1.17.7.2
A3VJF9	3.1.3.76
A3VL64	4.1.2.47
A3VMC6	3.1.1.93
A3VMU7	1.22.1.1
A3W2M6	3.1.1.93
A3WB65	3.5.1.99
A3WCL2	1.22.1.1
A3WEC8	1.1.1.307
A3WHF6	3.1.1.93
A3WS87	3.1.1.93
A3X784	4.2.3.134
A3XA96	1.5.1.25
A3XB43	3.1.1.93
A3XFF5	2.4.1.16
A3XH91	2.8.1.9
A3XHC9	4.1.1.90
A3XJE0	2.6.1.78
A3XJH5	3.1.1.86
A3XPL5	3.1.1.86
A3XRT1	2.1.1.257
A3XT17	3.2.1.142
A3XWH0	4.4.1.26
A3Y7R5	1.1.3.20
A3YB72	1.5.1.44
A3YKP7	1.3.1.89
A3YQ65	1.3.1.89
A3YUN2	2.8.1.11
A3YV53	2.1.1.216
A3YVW6	3.6.3.47
A3YXS1	5.2.1.12
A3YYG3	2.1.1.160
A3YYM6	5.2.1.13
A3Z1E9	5.2.1.13
A3Z1G8	2.5.1.85
A3Z1L2	1.17.7.2
A3Z2Z2	2.8.1.11
A3Z341	5.2.1.12
A3Z523	5.2.1.13
A3Z7H4	2.5.1.85
A3Z7L3	2.1.1.216
A3Z7W5	1.17.7.2
A3Z826	5.2.1.13
A3Z8Z3	2.8.1.11
A3Z9I4	3.6.3.47
A3ZFA9	1.3.1.89
A3ZK07	1.3.1.89
A3ZTE0	4.2.1.110
A3ZVB2	4.1.1.90
A3ZXC1	6.3.2.33
A3ZZB4	4.1.1.90
A4A163	3.5.1.99
A4A284	1.1.1.307
A4A3R7	1.2.1.83
A4A4T0	1.1.1.239
A4A975	6.3.2.33
A4AB68	2.6.1.96
A4AC47	2.8.1.9
A4ACW5	1.22.1.1
A4AGI9	1.2.1.84
A4AHU9	6.3.2.33
A4AIS9	4.2.1.77
A4AJ02	1.18.1.6
A4AJL6	1.14.19.4
A4AN83	4.1.1.90
A4APR5	4.2.1.77
A4AQV9	4.2.3.134
A4ATI4	2.6.1.78
A4AUS4	3.6.1.53
A4AUU3	1.22.1.1
A4BA79	3.2.1.166
A4BG20	1.22.1.1
A4BYZ8	3.6.1.53
A4C106	4.1.1.90
A4C2P7	6.3.2.33
A4CE72	1.22.1.1
A4CH18	4.1.1.90
A4CL04	4.2.3.134
A4CQB5	5.2.1.12
A4CQQ1	3.6.3.47
A4CSK0	2.8.1.11
A4CU38	2.5.1.85
A4CV29	5.2.1.13
A4CVD6	2.6.1.78
A4CVK6	1.17.7.2
A4CVV6	2.1.1.216
A4CW26	1.4.3.24
A4CXK6	5.2.1.13
A4EHE6	1.17.7.2
A4ETD2	4.2.3.134
A4EVI3	1.22.1.1
A4EVR6	2.4.1.16
A4EZM9	3.1.1.93
A4F5P2	1.13.11.71
A4F6K1	2.8.1.9
A4F7K3	1.5.1.44
A4FB76	1.3.1.72
A4FDE1	1.4.3.24
A4FEG0	2.3.1.21
A4FGM8	1.22.1.1
A4FH94	1.4.3.24
A4FJR7	3.5.1.99
A4FJW1	1.4.1.24
A4FMB7	1.4.3.24
A4FP67	2.1.1.233
A4FQ96	1.5.1.44
A4G509	1.14.11.29
A4G924	2.8.1.9
A4GI04	1.3.1.22
A4ILH6	4.3.2.6
A4IY48	1.3.1.89
A4J0W8	1.3.1.89
A4J6L4	2.4.1.283
A4JKY8	1.1.1.330
A4JNC1	2.8.1.9
A4JR67	1.1.3.44
A4JSQ3	1.2.1.83
A4JT81	1.2.1.83
A4JTE9	2.6.1.96
A4KHX0	3.6.3.47
A4KL17	2.8.1.11
A4KLC9	1.14.19.4
A4KM92	3.1.3.76
A4KRB8	1.3.1.89
A4LHZ6	2.8.1.9
A4LIU7	1.1.3.44
A4NFG1	6.3.2.33
A4NMR8	6.3.2.33
A4NRJ0	6.3.2.33
A4Q9T4	1.4.3.24
A4QHK4	1.18.1.6
A4SD04	1.3.1.89
A4SFA6	5.2.1.13
A4SGS6	3.6.1.53
A4T1C5	1.14.19.4
A4T2X0	1.1.1.330
A4T5P0	3.1.3.76
A4T727	1.2.1.83
A4T8B0	1.1.1.295
A4T8D9	1.1.1.330
A4T975	4.2.3.134
A4T9U7	1.1.1.330
A4THK8	1.8.5.1
A4TTY0	3.1.1.93
A4TZY3	2.6.1.96
A4VL05	1.8.5.1
A4VMD8	2.8.1.9
A4VNQ8	3.2.1.142
A4VRM3	1.1.3.20
A4VU20	1.8.5.1
A4W0B2	1.8.5.1
A4W912	1.1.1.330
A4WET4	1.8.5.1
A4WGJ7	1.1.1.101
A4WQU2	3.1.1.93
A4WR70	2.7.1.81
A4WZS5	1.1.3.44
A4X159	1.1.1.330
A4X1W8	2.8.1.11
A4X6L6	2.3.1.21
A4X6Q5	1.22.1.1
A4X974	1.5.1.44
A4X9D1	3.2.1.142
A4XB11	1.14.19.4
A4XF22	3.2.1.166
A4XF48	1.2.1.83
A4XH30	1.3.1.89
A4XP50	2.6.1.96
A4XUX2	1.8.5.1
A4XVM3	2.6.1.96
A4XZT6	3.2.1.142
A4Y020	1.1.3.20
A4Y686	6.3.2.32
A4YJM5	3.1.1.93
A4YKH3	1.1.1.330
A4YLR4	3.5.1.99
A4YT61	1.1.1.330
A4YWC4	1.8.5.1
A4Z0Q3	1.1.3.44
A4Z1D7	1.1.3.44
A4Z4I4	3.6.3.47
A5A673	1.5.1.44
A5CQE5	1.14.19.4
A5CUV3	1.18.1.6
A5D191	2.6.1.78
A5D4M2	2.2.1.10
A5E8M2	3.1.1.93
A5ECM0	1.1.3.44
A5ED78	2.6.1.96
A5EKL3	1.8.5.1
A5EKY0	1.14.14.13
A5ELU7	1.1.1.330
A5EM34	3.5.1.99
A5EMK2	3.4.22.53
A5ET32	2.8.1.9
A5ET84	5.2.1.13
A5F160	2.1.1.257
A5FC39	3.1.1.86
A5FD88	1.3.1.82
A5FJ40	2.6.1.78
A5FJI7	2.8.1.9
A5FLT2	1.14.11.30
A5FZX7	1.1.1.317
A5G050	1.3.1.89
A5G249	2.5.1.89
A5G7B3	1.1.1.317
A5GBC2	1.3.1.89
A5GJ75	1.3.1.89
A5GJW5	5.2.1.13
A5GKJ9	2.5.1.85
A5GLJ1	5.2.1.13
A5GLT3	2.6.1.78
A5GM11	1.17.7.2
A5GMA3	2.1.1.216
A5GP38	5.2.1.12
A5GQH8	5.2.1.12
A5GS18	1.17.7.2
A5GSU0	5.2.1.13
A5GT53	2.5.1.85
A5GU86	5.2.1.13
A5GUN4	2.1.1.216
A5I1X3	2.1.1.246
A5I1X6	2.1.1.247
A5I7P7	1.3.1.89
A5IF16	1.8.5.1
A5IHI0	6.3.2.33
A5IHK4	1.14.11.29
A5IKV0	1.22.1.1
A5J305	2.8.1.9
A5KGB6	1.3.1.89
A5KPK6	1.3.1.89
A5KVE9	2.1.1.257
A5KZN0	1.22.1.1
A5N4K8	1.3.1.89
A5P6Z7	3.5.1.99
A5P841	1.18.1.6
A5P8B9	1.22.1.1
A5P978	3.1.1.93
A5TW55	1.3.1.89
A5U3I6	3.6.3.47
A5U7D1	2.8.1.11
A5U8U1	3.1.3.76
A5UEH4	6.3.2.33
A5UR09	4.2.1.77
A5UR86	2.8.1.11
A5US65	6.3.2.33
A5UYN0	1.14.19.4
A5V479	1.1.3.44
A5V4Z5	3.1.1.89
A5V533	3.1.1.89
A5V564	1.1.3.44
A5V9Z6	3.1.1.93
A5VDX9	1.4.3.24
A5VNC4	2.6.1.96
A5VQP6	1.1.1.326
A5VUY7	1.2.1.83
A5VVL4	4.2.3.134
A5W159	2.7.1.81
A5W193	3.3.2.2
A5W326	4.2.3.134
A5W664	3.6.3.47
A5WAF6	1.1.3.20
A5WD57	1.14.11.29
A5WNE5	3.6.3.47
A5WS22	2.8.1.11
A5WTI4	3.1.3.76
A5XK78	2.8.1.9
A5Z7M5	1.3.1.89
A5ZEN3	3.6.1.53
A5ZIB2	2.6.1.78
A5ZJS2	1.3.1.22
A5ZT22	2.1.1.233
A5ZWP4	1.3.1.89
A6A8Z3	2.1.1.257
A6AJ94	3.4.21.109
A6AMZ6	2.1.1.257
A6ANK4	3.3.2.2
A6AU77	1.22.1.1
A6B0Y3	3.2.1.142
A6B4B2	2.1.1.257
A6BF05	1.3.1.89
A6C4U3	2.1.1.69
A6C5Z1	2.1.1.160
A6C631	1.1.1.317
A6C8B1	2.4.1.283
A6CF71	6.3.2.33
A6CHP3	4.3.2.6
A6CKP8	1.22.1.1
A6D2J7	2.1.1.257
A6DCX2	1.3.1.90
A6DGZ6	6.3.2.33
A6DHY4	3.6.1.53
A6DID6	3.6.1.53
A6DNE2	3.6.1.53
A6DV06	3.1.1.93
A6E4J1	1.1.3.44
A6E564	2.6.1.96
A6ECE6	2.6.1.78
A6EDB6	1.3.99.30
A6EDJ3	1.3.1.89
A6EG13	1.3.8.9
A6EJ80	1.3.1.82
A6ELV6	4.1.1.90
A6ERF0	2.6.1.78
A6EVI7	1.2.1.84
A6EX04	1.14.11.29
A6F5S0	1.1.3.20
A6F7E0	3.5.1.99
A6FDK7	1.1.1.330
A6FEJ6	2.8.1.11
A6FP63	1.2.1.83
A6FQM3	1.1.3.44
A6FVZ3	3.1.1.93
A6FWW1	5.5.1.9
A6FXA8	4.2.3.134
A6FY51	1.2.1.84
A6G0Q0	1.14.19.4
A6G0R0	2.3.1.42
A6G1V1	2.3.1.42
A6G326	1.3.1.22
A6G6I0	1.22.1.1
A6G910	4.2.1.77
A6G9H3	4.1.1.90
A6GB83	3.5.1.99
A6GBK8	3.4.22.50
A6GDJ7	1.3.8.9
A6GDR5	1.4.3.13
A6GFR1	1.3.1.22
A6GGI4	1.14.13.100
A6GH33	1.14.13.72
A6GQ59	1.1.3.20
A6GWQ0	2.6.1.78
A6GXZ2	4.2.3.134
A6GZN8	4.1.1.90
A6KWQ8	2.6.1.78
A6KWS4	3.1.1.86
A6KWY2	1.1.1.316
A6L1S2	1.3.1.22
A6L8I2	2.4.1.283
A6LHM9	2.6.1.78
A6LJC4	1.1.1.316
A6LKZ1	1.22.1.1
A6LPL3	1.3.1.89
A6M0E9	1.21.3.7
A6M3G7	2.1.1.213
A6Q3H9	2.2.1.11
A6Q494	1.3.1.89
A6Q9K7	2.2.1.11
A6Q9W4	1.3.1.89
A6QCT1	1.1.3.44
A6SYD4	1.14.11.29
A6SZ65	1.1.1.324
A6T2S5	2.8.1.9
A6TEB4	2.2.1.10
A6TEE1	1.8.5.1
A6TWN1	1.3.1.89
A6UBT3	1.8.5.1
A6UCM8	4.2.3.134
A6UCN0	2.7.1.81
A6UFT7	2.6.1.96
A6UFX1	2.6.1.96
A6UK57	1.1.1.337
A6UYG8	1.1.3.20
A6V4H7	1.8.5.1
A6VVT7	3.2.1.166
A6W4H7	1.14.19.4
A6WAV3	1.1.1.330
A6WE30	1.14.19.4
A6WFP2	1.2.1.84
A6WKJ0	1.14.11.30
A6WMD8	6.3.2.32
A6WPD0	2.1.1.257
A6WVC6	2.6.1.96
A6WX12	1.1.1.317
A6WX22	3.1.1.93
A6WYR8	4.2.3.134
A6WZI6	1.5.1.44
A6X5I4	1.2.1.83
A6XR00	2.1.1.257
A7ADX3	2.6.1.78
A7AKP3	1.3.1.22
A7BBY3	1.18.1.6
A7BDY7	3.2.1.142
A7BMW1	2.1.1.111
A7BQ10	3.5.1.99
A7BYQ7	2.7.7.79
A7FDZ4	1.8.5.1
A7FU12	2.1.1.246
A7FU13	2.1.1.247
A7FZA8	1.3.1.89
A7G3N1	2.1.1.247
A7GDI2	2.1.1.246
A7GJB6	1.3.1.89
A7GNL3	1.1.1.326
A7H1K2	1.3.1.89
A7H7R7	3.4.24.79
A7H9M4	1.2.1.84
A7HC70	6.3.2.33
A7HEC9	1.3.8.9
A7HEE0	1.1.1.317
A7HIA9	1.3.8.9
A7HKF3	1.1.1.330
A7HPF6	1.2.1.83
A7HPJ4	3.1.1.93
A7HQ29	3.1.1.89
A7HQB9	3.1.1.89
A7HR87	2.6.1.96
A7HS36	1.3.1.81
A7HU93	1.2.1.83
A7HVA1	1.8.5.1
A7HW23	3.1.3.76
A7HWE4	1.1.1.295
A7IE62	1.3.1.82
A7IEV0	1.1.1.330
A7IG91	6.3.2.33
A7IZW0	3.6.3.47
A7JBH5	1.3.1.89
A7JHY3	1.3.1.89
A7JM27	1.3.1.89
A7JPP7	6.3.2.33
A7JXH6	3.2.1.142
A7JY57	2.1.1.257
A7LT40	3.1.1.86
A7LXX7	3.1.1.86
A7LY08	1.3.1.89
A7LYT1	2.6.1.78
A7LZN7	1.3.1.22
A7LZY5	1.1.1.316
A7M4D1	3.1.1.86
A7MZ45	1.22.1.1
A7N5D9	3.3.2.2
A7N7T1	2.1.1.257
A7NC01	1.3.1.89
A7NG64	2.8.1.11
A7NJF6	1.14.19.4
A7NPM3	6.3.2.33
A7UXX1	2.6.1.78
A7V280	1.3.1.22
A7V673	3.2.1.150
A7VCL9	1.3.1.89
A7VYP6	1.3.1.89
A7XY74	2.7.4.10
A7Z2P6	1.21.3.7
A7Z461	4.3.2.6
A7ZAT3	1.1.1.326
A7ZC57	1.3.1.89
A8CF67	1.5.1.25
A8DJY4	5.2.1.13
A8E9T4	1.1.3.44
A8EKG7	2.8.1.9
A8EMT0	4.1.1.95
A8ES01	1.3.1.89
A8F3H1	1.1.1.330
A8F3M6	1.1.1.317
A8F5T1	3.3.2.2
A8F879	2.2.1.10
A8FA96	1.1.1.330
A8FB44	3.1.1.86
A8FCR2	4.3.2.6
A8FH77	1.3.8.9
A8FJS8	1.3.1.89
A8FU51	4.2.1.77
A8FZ73	1.1.3.44
A8G044	1.1.3.20
A8G265	3.6.3.47
A8G2F3	5.2.1.12
A8G305	5.2.1.13
A8G3Y4	2.5.1.85
A8G5I5	5.2.1.13
A8G9G4	1.1.1.317
A8GBY9	1.5.1.44
A8GCS1	1.1.3.44
A8GDJ9	1.1.3.44
A8GG90	1.14.11.30
A8GJY6	1.8.5.1
A8GK95	1.1.1.324
A8GN28	3.1.1.93
A8GQD7	1.3.1.89
A8GRP6	3.1.1.93
A8GVQ3	2.1.1.229
A8H0K2	1.22.1.1
A8H392	4.2.1.77
A8H8C9	1.1.3.20
A8HUM6	1.1.3.44
A8HUT5	3.4.21.103
A8I4Z1	1.2.1.83
A8IMH5	3.1.1.93
A8KIH2	1.1.3.44
A8KQT3	2.8.1.9
A8KX73	1.1.1.295
A8KXW6	1.1.1.317
A8L2I5	2.8.1.11
A8L3B9	2.3.1.21
A8L3I4	1.1.1.295
A8L880	1.2.1.84
A8LB94	1.1.1.317
A8LEQ7	1.14.13.101
A8LFR1	1.1.1.295
A8LMS6	1.17.7.2
A8LV31	1.5.1.44
A8LVP3	1.1.1.330
A8M062	2.8.1.11
A8M0A3	2.1.1.233
A8M1A8	2.3.1.21
A8M1E6	1.22.1.1
A8M2N7	1.14.19.4
A8RI44	2.2.1.10
A8RX58	1.3.1.89
A8SNX9	3.4.22.38
A8T329	4.4.1.26
A8TA31	2.1.1.257
A8TUF8	3.1.1.93
A8TW51	1.2.1.83
A8U1R3	1.1.1.295
A8U3U4	2.6.1.96
A8UER9	4.2.3.134
A8UF24	4.1.1.90
A8UK52	2.6.1.78
A8UVG4	1.4.1.24
A8UXI5	2.2.1.10
A8V5Z3	2.2.1.10
A8YAL0	2.5.1.85
A8YAR2	2.7.1.46
A8YBB4	5.4.99.37
A8YCE2	2.1.1.68
A8YDF0	1.17.7.2
A8YH71	3.6.3.47
A8YHH6	1.1.1.330
A8YHW0	2.8.1.9
A8YHW6	3.6.3.47
A8YIB2	2.8.1.11
A8YK63	5.2.1.13
A8YL69	3.6.3.47
A8YLE8	5.2.1.12
A8YLX4	2.1.1.216
A8YN38	2.5.1.70
A8ZT72	1.4.1.24
A8ZT73	2.2.1.10
A8ZWJ6	1.1.3.20
A9A071	2.2.1.10
A9AKG8	4.2.1.77
A9AKK8	1.1.1.330
A9AKP8	2.8.1.9
A9ARK7	1.1.3.44
A9ATP6	2.7.1.81
A9ATP7	4.2.3.134
A9AVT1	2.7.7.79
A9AWC8	3.2.1.150
A9AXK3	2.3.1.42
A9AZP0	1.1.1.317
A9B5C3	3.2.1.142
A9B7C9	2.8.1.9
A9B809	6.3.2.33
A9B9C7	3.6.3.47
A9BAV0	2.5.1.85
A9BD06	5.2.1.12
A9BEK5	5.2.1.13
A9BHK1	1.1.1.316
A9BSI0	1.1.1.317
A9BUR9	2.8.1.9
A9CEZ4	2.6.1.96
A9CGE0	1.1.3.44
A9CUV6	1.22.1.1
A9CWX9	4.2.1.77
A9D1I9	1.1.3.20
A9D221	1.8.5.1
A9D2I2	1.2.1.83
A9DI35	2.8.1.11
A9DKC1	3.4.21.103
A9DMZ6	2.6.1.78
A9DNT1	4.1.1.90
A9DRG1	2.7.1.81
A9DRG4	4.2.3.134
A9DUF7	4.1.1.90
A9E279	3.1.1.93
A9E8X7	4.1.1.90
A9EAZ2	1.1.1.330
A9EB31	2.6.1.96
A9ENI9	1.5.1.44
A9ESB4	3.4.24.79
A9F118	1.3.8.5
A9F5D7	1.3.8.9
A9F709	1.4.3.13
A9FDU3	1.1.3.20
A9FH48	1.2.1.84
A9FJ10	3.5.1.99
A9GBJ8	4.1.1.90
A9GCR2	2.7.7.79
A9GD49	4.1.1.90
A9GFC7	1.1.3.20
A9GLC1	2.8.1.9
A9GLG9	3.5.1.99
A9GRP1	1.14.19.4
A9GW62	3.5.1.99
A9GYG9	1.14.17.1
A9IK08	2.8.1.9
A9ITL2	2.6.1.96
A9KCU3	2.6.1.78
A9KG67	1.13.11.71
A9KHE5	1.3.1.89
A9KNJ7	6.3.2.33
A9KYW5	6.3.2.32
A9L500	1.14.11.30
A9L560	2.1.1.257
A9LC42	2.8.1.9
A9M7D6	2.6.1.96
A9M9U8	3.1.1.93
A9MBV7	1.2.1.83
A9MCM9	4.2.3.134
A9N618	1.8.5.1
A9NC08	2.6.1.78
A9R1Q2	1.8.5.1
A9VGN9	3.1.1.89
A9VPG6	1.21.3.7
A9VRM7	1.21.3.7
A9VWS0	2.6.1.96
A9VXC6	2.4.1.16
A9W3S5	6.3.2.33
A9W5T5	3.6.1.53
A9W9Q5	3.2.1.142
A9W9Z4	2.8.1.11
A9WD16	6.3.2.33
A9WG09	4.2.1.77
A9WH16	4.2.3.134
A9WH17	3.2.1.142
A9WIN4	1.17.7.2
A9WKI4	2.5.1.70
A9WMX1	1.5.1.44
A9WNG9	1.14.19.4
A9WRQ0	1.18.1.6
A9ZHF7	1.13.11.71
A9ZIY7	2.6.1.78
A9ZLZ8	1.2.1.83
B0ACA7	4.3.2.6
B0BU89	6.3.2.33
B0BVS4	1.3.1.89
B0BX53	3.1.1.93
B0BZ73	2.5.1.70
B0C1P8	3.6.3.47
B0C1T7	5.2.1.13
B0C2J9	1.1.1.324
B0C3I2	5.4.99.37
B0C3M4	2.7.1.46
B0C4B1	5.2.1.12
B0C4C2	1.1.1.101
B0C4J7	2.5.1.85
B0C5N2	2.7.7.79
B0C6I4	1.3.1.89
B0C738	2.1.1.216
B0C7W1	5.2.1.13
B0C7X7	5.2.1.13
B0C8P6	1.1.1.317
B0CAB4	1.17.7.2
B0CCT5	3.4.24.12
B0CGS2	1.1.1.326
B0CJ50	2.6.1.96
B0CJL4	3.1.1.93
B0G7S0	2.1.1.246
B0JH77	3.6.3.47
B0JH86	2.8.1.9
B0JHQ8	3.6.3.47
B0JJX4	3.6.3.47
B0JLR4	2.8.1.11
B0JPW2	3.6.3.47
B0JQV9	1.17.7.2
B0JR78	2.5.1.70
B0JSG3	5.2.1.12
B0JT14	5.2.1.13
B0JTL4	5.4.99.37
B0JTM8	2.1.1.68
B0JYG8	1.2.1.83
B0KGG1	1.1.1.330
B0KIC3	4.2.3.134
B0KMX7	3.3.2.2
B0KN76	1.1.3.20
B0KNT6	2.7.1.81
B0KSH5	4.2.3.134
B0KVC6	2.4.1.257
B0M9C4	1.3.1.89
B0MFI8	1.1.1.239
B0MLM7	3.2.1.150
B0MXH1	1.3.1.22
B0MXM7	2.5.1.76
B0MYX8	2.4.1.283
B0N1E0	1.3.1.89
B0NED1	2.2.1.10
B0NFC0	2.1.1.246
B0NFV1	2.7.1.147
B0NL05	2.6.1.78
B0NS41	1.3.1.89
B0NUH3	1.3.1.22
B0RFY4	1.14.19.4
B0RND4	1.8.5.1
B0RTV6	3.2.1.150
B0RWI3	1.1.1.317
B0S913	1.3.1.89
B0S9L1	1.1.3.20
B0SA68	1.3.1.82
B0SEI9	2.7.1.46
B0SHW4	1.1.3.20
B0SJT6	1.1.3.20
B0SK37	1.3.1.89
B0SKA7	1.3.1.82
B0SMX5	2.7.1.46
B0SRI4	1.1.3.20
B0SY06	3.1.1.93
B0SZD2	1.2.1.83
B0SZZ5	1.14.19.4
B0T463	1.1.1.295
B0T4M9	1.14.11.30
B0T6N2	3.1.3.76
B0T8G0	1.1.1.317
B0TEV0	2.2.1.10
B0TEV1	1.4.1.24
B0TK91	4.2.1.77
B0TTP6	1.22.1.1
B0TU27	1.1.3.20
B0U1A1	1.3.1.89
B0UBF2	1.1.3.44
B0UET3	2.6.1.96
B0UF37	6.3.2.33
B0UJZ4	1.1.1.330
B0UP32	3.1.1.93
B0UPX5	1.1.1.317
B0UQV6	1.8.5.1
B0UT76	6.3.2.33
B0V8D0	1.3.1.88
B0VH62	1.3.1.89
B0VHG2	2.7.1.46
B0VU11	1.3.1.88
B0YRH9	2.7.4.10
B1BHC2	1.3.1.89
B1BJW7	1.1.1.330
B1BNU5	1.1.1.330
B1BV66	1.3.1.89
B1BZX0	4.3.2.6
B1C570	1.3.1.89
B1C9Q3	1.3.1.89
B1EFA6	1.8.5.1
B1FBK5	1.1.1.330
B1FP19	2.8.1.9
B1FQA0	4.2.1.77
B1FQR2	1.1.1.330
B1FSE3	6.3.2.33
B1FZE0	2.8.1.9
B1G1T9	1.1.3.44
B1G6G2	1.2.1.83
B1GAF7	1.1.1.324
B1H525	2.8.1.9
B1HFH6	1.1.3.44
B1HWA7	1.21.3.7
B1HWK3	1.3.8.9
B1HZ49	3.3.2.2
B1IGX9	1.3.1.89
B1IKV0	2.1.1.246
B1J2F0	1.1.3.20
B1J7L8	2.6.1.96
B1JL85	1.8.5.1
B1K2F1	1.1.1.337
B1K5F3	4.2.1.77
B1K8S7	2.8.1.9
B1K9W8	1.1.3.44
B1KDG7	1.1.3.20
B1KFS4	1.22.1.1
B1KHC6	1.14.11.30
B1KJ76	4.2.1.77
B1KKQ3	1.1.3.44
B1KQ96	1.14.11.29
B1KTC4	1.3.1.89
B1L1A5	2.1.1.246
B1L1A6	2.1.1.247
B1L9I1	3.2.1.150
B1LA31	1.22.1.1
B1LF98	2.2.1.10
B1LV97	6.3.2.33
B1LYN1	2.6.1.96
B1M6V4	2.7.1.81
B1MCC7	1.3.1.22
B1MGU3	3.1.3.76
B1MJ85	4.2.3.134
B1ML34	2.1.1.233
B1QCV6	2.1.1.246
B1QCV7	2.1.1.247
B1QF66	1.3.1.89
B1QIZ5	2.1.1.246
B1QIZ6	2.1.1.247
B1QMA8	1.3.1.89
B1QTF6	2.1.1.213
B1R1H5	3.2.1.150
B1R1S1	1.3.1.89
B1R4C6	1.1.1.330
B1R9X2	1.3.1.89
B1RDQ6	1.1.1.330
B1RK88	1.3.1.89
B1RP27	1.1.1.330
B1RTI3	1.3.1.89
B1T379	1.2.1.83
B1T5M5	2.8.1.9
B1TEY8	4.2.1.77
B1TF94	1.1.1.330
B1V0E8	1.1.1.330
B1V4Q1	1.3.1.89
B1VH67	1.3.1.81
B1VHS9	2.3.1.21
B1VQ74	1.14.19.4
B1VQK7	1.18.1.6
B1VRH4	1.14.11.30
B1VTF9	2.8.1.9
B1VTI7	1.4.1.24
B1VTI8	2.2.1.10
B1VXI7	4.2.1.77
B1VZ61	1.22.1.1
B1VZI5	3.2.1.142
B1W1F1	2.8.1.11
B1W2I2	3.5.1.99
B1WQN4	5.2.1.13
B1WRG4	2.5.1.85
B1WT93	2.8.1.11
B1WTA7	1.3.1.89
B1WTH5	5.2.1.13
B1WU67	5.2.1.12
B1WUK4	5.4.99.37
B1WV85	3.6.3.47
B1WW82	1.17.7.2
B1WWU4	3.6.3.47
B1WWU7	3.6.3.47
B1WXE0	5.2.1.13
B1WXS2	2.1.1.216
B1WZD6	2.7.1.46
B1X091	2.5.1.70
B1XJ02	1.3.1.89
B1XKF0	5.2.1.12
B1XLU1	1.17.7.2
B1XPC9	2.1.1.216
B1XPP3	5.2.1.13
B1XPV9	2.5.1.85
B1XQE3	2.8.1.9
B1XQG4	2.7.1.46
B1XQG6	2.5.1.36
B1XQI4	5.2.1.13
B1XQZ1	2.1.1.229
B1XR40	2.1.1.229
B1XRG0	1.14.13.147
B1Y0Z2	6.3.2.33
B1Y536	3.6.3.47
B1YKN4	1.3.99.30
B1YXX3	1.2.1.83
B1YYN0	3.2.1.150
B1Z383	1.1.1.330
B1Z3C7	4.2.1.77
B1Z4P9	1.1.3.44
B1Z6E8	2.6.1.96
B1Z7D6	1.8.5.1
B1ZAD0	3.6.1.53
B1ZFN4	2.6.1.96
B1ZIC6	6.3.2.33
B1ZRF4	3.1.1.86
B1ZS31	1.1.1.316
B2AJE6	1.1.3.44
B2FU85	3.3.2.2
B2G3C7	3.6.3.47
B2GFR7	1.2.1.84
B2GFR8	1.1.1.330
B2GFT8	1.14.19.4
B2GIQ6	1.4.3.24
B2GKL1	1.18.1.6
B2H464	1.1.3.44
B2H6H4	2.8.1.9
B2HAP8	4.1.1.95
B2HD70	3.5.1.99
B2HER6	1.14.19.4
B2HG57	1.1.1.295
B2HHC1	1.1.3.20
B2HKE3	1.3.1.72
B2HP87	4.2.3.134
B2HPX3	2.3.1.21
B2HQV7	1.1.3.20
B2HRW9	1.3.1.22
B2HT23	3.1.1.89
B2HUI6	1.3.1.88
B2I158	1.4.3.24
B2IAY8	1.1.1.101
B2ICX7	1.1.1.324
B2ICZ7	1.1.3.44
B2ITG9	5.2.1.13
B2IW12	5.2.1.12
B2IWZ4	5.4.99.37
B2IYI7	2.7.1.46
B2IYY7	1.1.1.317
B2J021	1.1.1.330
B2J2R5	2.5.1.85
B2J3Q6	2.5.1.36
B2J4J0	1.17.7.2
B2J4Y7	2.8.1.11
B2J689	3.6.3.47
B2J694	3.6.3.47
B2J6G2	1.3.1.89
B2J845	1.3.1.82
B2J8W2	5.2.1.13
B2J9J9	3.6.3.47
B2JI73	1.2.1.83
B2JKX0	4.2.1.77
B2JPY0	1.1.1.330
B2JSA4	1.1.1.324
B2JSQ2	1.2.1.83
B2JUS0	1.1.3.44
B2JV85	1.2.1.83
B2JVN2	6.3.2.33
B2JX38	6.3.2.33
B2JXL8	1.2.1.83
B2K3D7	1.8.5.1
B2Q4N6	1.14.11.29
B2RHV2	2.4.1.283
B2S5X3	1.1.1.326
B2S8I2	2.6.1.96
B2S9B2	3.1.1.93
B2SAZ1	1.2.1.83
B2SCE1	4.2.3.134
B2SD79	4.2.3.134
B2SH37	1.3.1.89
B2SK20	1.14.11.30
B2SSG6	3.1.4.38
B2T014	4.1.1.95
B2T2N5	1.8.5.1
B2T2X0	1.2.1.83
B2T476	2.8.1.9
B2T8B9	1.2.1.83
B2T8P2	1.1.3.44
B2T9C4	3.1.3.76
B2TC72	1.1.1.324
B2TFN2	4.2.1.77
B2TFY4	4.2.3.134
B2TI23	1.3.1.89
B2TRK6	1.21.3.7
B2U9M6	1.1.3.44
B2UNQ7	2.4.1.244
B2V7W2	1.4.1.24
B2V9B8	2.2.1.10
B2VDC1	1.8.5.1
B2VFJ4	2.4.1.123
B3C5J8	3.2.1.183
B3C5P0	1.3.1.22
B3C6F7	2.6.1.78
B3CBU9	1.1.1.316
B3CF91	2.4.1.283
B3CHW3	3.1.1.86
B3CMH8	3.1.1.93
B3CQ08	1.3.1.89
B3D765	2.8.1.9
B3DB42	1.1.3.44
B3DBC4	4.2.3.134
B3DZ91	2.2.1.11
B3E048	2.8.1.11
B3E0D0	2.1.1.9
B3E9G7	1.1.1.317
B3EEM0	1.17.7.2
B3EGP3	1.3.1.90
B3EHR6	5.2.1.13
B3EHZ5	3.6.1.53
B3EIT7	1.17.7.2
B3EKT3	5.2.1.13
B3EKX9	3.6.1.53
B3EQL5	2.6.1.78
B3GX62	6.3.2.33
B3JER5	1.3.1.89
B3JF97	3.1.1.86
B3JJQ3	2.6.1.78
B3JQR4	1.3.1.22
B3PGG2	1.14.11.30
B3PH34	1.14.11.30
B3PI16	1.14.11.30
B3PTL7	3.6.1.53
B3PV41	1.8.5.1
B3PYE5	1.1.1.317
B3Q0F6	2.6.1.96
B3Q5X5	3.1.1.93
B3Q6D9	1.17.7.2
B3Q9F1	3.5.1.99
B3QEP3	1.2.1.83
B3QIE2	3.6.3.47
B3QLB7	3.6.1.53
B3QMB7	5.2.1.13
B3QNZ8	2.6.1.78
B3QQT9	1.3.1.89
B3QS41	2.7.4.10
B3QUT5	1.22.1.1
B3QW72	2.8.1.11
B3QWF2	1.3.1.89
B3QYX9	1.17.7.2
B3QZ32	5.2.1.13
B3QZA8	3.6.1.53
B3R2H8	3.6.3.47
B3R862	1.1.3.20
B3RB93	3.5.1.99
B3RBN3	1.1.1.330
B3YA09	1.8.5.1
B3YPX3	2.3.1.17
B4ADL3	3.1.3.84
B4AEH1	4.3.2.6
B4AG71	1.3.8.9
B4AIG9	1.1.1.330
B4AP14	3.1.1.86
B4AU72	1.3.1.89
B4BI68	4.3.2.6
B4CUN4	2.4.1.244
B4CV48	3.2.1.150
B4CVY0	3.6.3.47
B4CYI7	1.1.1.317
B4D2A0	2.1.1.9
B4D365	2.8.1.11
B4D5Y0	1.1.1.316
B4EIG0	2.8.1.9
B4EJH9	4.2.1.77
B4ENM7	1.1.3.44
B4EP94	1.1.1.330
B4R801	3.1.3.76
B4R8D7	1.2.1.83
B4R8W7	1.14.11.30
B4R9B8	3.1.1.93
B4RCA7	1.1.1.295
B4REP6	1.1.3.44
B4RFB7	3.1.3.76
B4RGT3	1.1.1.317
B4RH51	1.1.1.295
B4S3R9	3.6.1.53
B4S608	1.17.7.2
B4S6Q2	5.2.1.13
B4S8K4	2.6.1.78
B4SA64	2.7.4.10
B4SD95	5.2.1.13
B4SFE3	1.3.1.89
B4SGF7	1.17.7.2
B4SGK0	3.6.1.53
B4SK66	2.8.1.9
B4SP22	3.3.2.2
B4TMJ7	2.7.1.177
B4U6D1	2.2.1.10
B4U6V7	2.2.1.11
B4U8V9	1.4.1.24
B4U9U9	2.1.1.216
B4UAF0	1.3.8.9
B4UC05	1.1.1.317
B4UCF4	2.8.1.11
B4UCZ5	6.3.2.33
B4UHM2	1.2.1.84
B4UI38	1.3.8.9
B4UL74	1.1.1.317
B4UXN5	1.1.1.317
B4UY86	1.14.19.4
B4UY87	1.14.19.4
B4V119	3.1.3.76
B4V3A6	3.4.24.79
B4V447	1.3.1.81
B4V558	1.22.1.1
B4VA07	1.14.11.30
B4VE34	3.3.2.2
B4VFE3	3.2.1.142
B4VFT6	2.8.1.11
B4VH96	5.4.99.30
B4VHI5	2.1.1.229
B4VHT1	1.3.1.89
B4VI86	5.2.1.13
B4VL92	2.7.1.46
B4VLA8	5.2.1.12
B4VLF5	1.3.1.82
B4VMQ6	2.8.1.11
B4VMY6	2.8.1.9
B4VQK0	1.17.7.2
B4VQQ9	2.7.7.79
B4VR36	5.2.1.13
B4VW90	2.5.1.85
B4VXZ1	1.14.11.30
B4VZN1	2.5.1.76
B4W2B0	5.2.1.13
B4W4K6	2.1.1.216
B4WFL8	5.2.1.13
B4WGX7	2.5.1.85
B4WHQ0	2.1.1.216
B4WIK8	5.4.99.37
B4WJ70	3.4.24.12
B4WKY1	2.5.1.70
B4WLS5	2.8.1.9
B4WM75	2.7.1.46
B4WMU6	2.8.1.11
B4WNC4	1.17.7.2
B4WPP7	5.2.1.13
B4WQZ7	3.6.3.47
B4WRS2	3.6.3.47
B4WTF4	5.5.1.12
B4WTM2	1.3.1.82
B4WUK5	1.1.1.317
B4WZB6	1.2.1.83
B4X0P3	1.1.3.20
B4X0P5	1.1.3.20
B4X264	1.1.3.20
B4X4B9	1.14.19.4
B4X4D9	2.1.1.257
B4X5B0	3.1.3.76
B4XYC2	6.3.2.33
B5BFD1	2.7.1.177
B5C4T6	2.7.1.177
B5CI79	2.7.1.177
B5CKS8	1.3.1.89
B5CU88	3.1.1.86
B5CV95	1.3.1.89
B5CXU9	1.1.1.316
B5CY82	1.1.1.316
B5CZV4	2.6.1.78
B5D1B9	2.5.1.81
B5D2C9	3.1.1.86
B5D356	3.1.1.86
B5D4A5	1.3.1.22
B5EDE5	1.3.8.9
B5EIA9	1.3.1.89
B5EIN2	1.1.1.317
B5ES38	2.2.1.11
B5EX24	2.7.1.177
B5F6P0	1.8.5.1
B5GG73	6.3.2.33
B5GJ08	1.14.19.4
B5GJM4	1.1.1.317
B5GQ72	2.8.1.11
B5GVZ6	1.14.19.4
B5GXE1	3.2.1.142
B5H3E2	2.8.1.9
B5H6V9	3.1.3.76
B5HAN9	3.2.1.150
B5HGN9	1.4.1.24
B5HGP0	2.2.1.10
B5HHD5	3.2.1.142
B5HIL2	1.14.19.4
B5HKB4	2.8.1.11
B5HR50	3.1.1.86
B5HRM0	3.2.1.150
B5HTZ2	6.3.2.33
B5HW21	1.14.19.4
B5HWX2	3.2.1.150
B5I200	3.2.1.142
B5I2Q2	3.1.3.76
B5I3N4	1.5.1.44
B5I3S6	2.5.1.76
B5I6I4	1.1.1.101
B5I890	2.8.1.11
B5IKM8	5.2.1.12
B5IKX4	2.5.1.85
B5ILF1	3.6.3.47
B5ILF4	5.2.1.13
B5IMV3	5.2.1.13
B5IN10	2.1.1.9
B5INB7	1.17.7.2
B5INK6	2.1.1.216
B5J1F9	1.22.1.1
B5J8J2	6.3.2.33
B5JAD4	3.1.1.93
B5JEE7	2.1.1.9
B5JHS0	3.1.1.86
B5JJ43	3.1.1.86
B5JJF4	2.4.1.244
B5JJF7	2.4.1.244
B5JVN0	1.1.1.330
B5JYY5	6.3.2.33
B5JZZ0	1.22.1.1
B5K656	3.1.1.93
B5NE49	2.7.1.177
B5NK26	2.7.1.177
B5NQW9	1.8.5.1
B5P2G2	2.7.1.177
B5PBC6	2.7.1.177
B5PEY1	1.8.5.1
B5PQM7	2.7.1.177
B5Q419	2.7.1.177
B5QI04	1.3.1.89
B5QZJ8	2.7.1.177
B5QZR1	1.8.5.1
B5RBP8	2.7.1.177
B5REI9	1.8.5.1
B5SDA3	1.1.1.330
B5STA2	3.6.3.47
B5UU04	1.3.8.9
B5UUP6	4.3.2.6
B5V0Q2	4.3.2.6
B5VXA2	2.8.1.11
B5VY25	1.17.7.2
B5VYY7	3.6.3.47
B5W0F0	2.5.1.70
B5W0P0	2.7.1.46
B5W1M7	2.1.1.112
B5W286	5.2.1.13
B5W3H4	2.5.1.85
B5W3N9	1.3.1.88
B5W5R4	5.2.1.12
B5WEC0	1.1.1.324
B5WL29	4.2.1.77
B5WSI2	2.7.4.10
B5WU85	3.5.1.99
B5WV38	3.2.1.150
B5WWH4	6.3.2.33
B5XTV7	1.8.5.1
B5XTY5	2.2.1.10
B5YIN0	2.6.1.78
B5ZUN2	3.6.1.53
B5ZXS3	1.1.1.317
B5ZY85	1.8.5.1
B6A0T7	1.2.1.83
B6A1A2	1.1.1.330
B6AP10	2.2.1.11
B6AUA4	1.1.3.44
B6AUR6	1.22.1.1
B6B628	4.2.3.134
B6B7F6	3.1.1.93
B6BF56	2.6.1.96
B6BG61	2.4.1.16
B6BK18	1.3.1.89
B6BXQ1	2.7.1.46
B6C344	6.3.2.33
B6ELL4	3.1.3.84
B6FKA2	1.3.1.89
B6IQ40	1.3.1.89
B6IQ57	1.17.7.2
B6ISC9	3.1.3.76
B6ISI5	2.6.1.96
B6IV64	3.1.1.93
B6IWP0	1.1.1.317
B6IXD5	1.13.11.71
B6J1E9	2.6.1.78
B6J721	1.13.11.71
B6J8A1	2.6.1.78
B6JCL1	3.1.1.93
B6QX88	4.2.3.134
B6R1M6	4.2.1.77
B6R5I2	2.1.1.160
B6R910	1.8.5.1
B6RA00	1.22.1.1
B6VST0	1.1.1.316
B6VSZ4	3.1.1.86
B6VT66	2.6.1.78
B6W0N3	1.3.1.22
B6W4W8	1.1.1.324
B6WW34	1.4.1.24
B6WW35	2.2.1.10
B6XD06	1.14.11.29
B6Y6T4	3.1.1.93
B6Y8T4	1.3.1.89
B6YR79	2.6.1.78
B6YRE7	2.4.1.283
B7A8W6	2.5.1.89
B7A8X4	6.3.2.33
B7ACN5	1.1.1.316
B7AD31	1.3.1.22
B7AMR2	2.6.1.78
B7APP5	2.1.1.233
B7AVH1	1.3.1.89
B7BCT4	1.3.1.22
B7BFQ1	1.1.3.44
B7BGL0	2.6.1.78
B7BHB1	3.1.3.84
B7CGE7	2.8.1.9
B7CIV9	1.1.3.44
B7DNK6	1.1.1.295
B7DNU5	1.3.1.89
B7DP48	1.1.1.330
B7DQ08	3.4.23.19
B7DQM6	3.4.23.19
B7DSX6	1.1.1.317
B7GJX0	4.3.2.6
B7GKF3	1.1.1.317
B7GZ80	1.3.1.88
B7H595	1.3.8.9
B7H7G2	1.21.3.7
B7HA34	4.3.2.6
B7HR29	1.3.8.9
B7HUC4	4.3.2.6
B7I781	1.3.1.88
B7IEH0	1.1.1.330
B7IHI5	1.22.1.1
B7INI0	1.21.3.7
B7IVS2	1.21.3.7
B7JBQ8	2.2.1.11
B7JU92	2.5.1.85
B7JUY9	5.4.99.37
B7JV50	2.8.1.11
B7JVJ5	5.2.1.12
B7JY39	2.7.1.46
B7JZF9	2.5.1.70
B7K1M2	5.2.1.13
B7K3N0	5.2.1.13
B7K3Q1	3.6.3.47
B7K4G0	1.17.7.2
B7K7A7	2.5.1.85
B7K7I4	2.7.1.46
B7K7Y8	2.5.1.70
B7K988	1.17.7.2
B7KCG3	1.1.1.330
B7KCG8	5.2.1.13
B7KDA6	5.2.1.12
B7KDN4	1.1.1.317
B7KE21	5.4.99.37
B7KEC6	3.6.3.47
B7KFC6	1.3.1.88
B7KGT1	2.1.1.216
B7KHI1	5.2.1.13
B7KHS1	5.2.1.13
B7KI74	3.6.3.47
B7KJG7	3.6.3.47
B7KKX3	1.14.13.112
B7KPE5	1.1.1.295
B7KPM3	3.6.1.53
B7KS87	2.6.1.96
B7KXE0	6.3.2.33
B7KYJ4	2.4.1.16
B7LMW2	1.8.5.1
B7LRD7	2.2.1.10
B7ND90	1.8.5.1
B7QUI3	4.2.3.134
B7QXF3	1.22.1.1
B7QY77	3.1.1.93
B7R962	2.4.1.283
B7RHW0	3.1.1.93
B7RNW6	1.3.1.81
B7RRZ6	2.7.1.81
B7RTD7	1.2.1.83
B7RTS4	1.1.1.295
B7RWY2	3.1.1.93
B7RY63	2.6.1.96
B7RYT4	1.22.1.1
B7SMU1	3.6.3.47
B7UW12	1.8.5.1
B7V2S7	1.1.3.20
B7VN54	4.4.1.26
B7VQD8	3.2.1.142
B7VSZ6	2.1.1.257
B7WUA2	2.8.1.9
B7WYX6	1.1.1.330
B8CIU9	1.1.3.20
B8CL80	1.14.11.30
B8CNA8	4.2.1.77
B8CRV2	3.2.1.142
B8CU81	1.22.1.1
B8D076	1.3.1.89
B8D1S7	1.1.1.316
B8DM51	1.4.1.24
B8DM52	2.2.1.10
B8E744	2.1.1.257
B8E7H8	6.3.2.32
B8EBX0	1.14.11.30
B8EIJ9	6.3.2.33
B8EN98	3.1.1.93
B8FCF3	1.2.1.84
B8FEF1	2.2.1.10
B8FFQ0	2.2.1.10
B8FFQ1	1.4.1.24
B8FIK5	3.4.22.35
B8FKT6	3.5.1.99
B8FQY2	1.3.8.9
B8G328	2.5.1.70
B8G3V8	3.2.1.142
B8G573	4.2.3.134
B8G574	3.2.1.142
B8G6D0	2.8.1.11
B8G944	1.17.7.2
B8G9T2	6.3.2.33
B8GCQ5	1.3.1.89
B8GXI3	1.1.1.295
B8GYW4	1.1.1.330
B8GZ75	1.2.1.83
B8H2W4	1.14.11.30
B8H316	3.1.1.93
B8H325	1.1.1.317
B8HDK1	1.1.1.317
B8HDN7	1.18.1.6
B8HHP6	1.1.1.330
B8HMD6	2.5.1.85
B8HN24	5.2.1.12
B8HP43	2.7.1.46
B8HQF7	3.6.3.47
B8HQU9	2.1.1.229
B8HRE9	2.8.1.11
B8HRM9	5.4.99.37
B8HRR5	1.3.1.90
B8HSF0	1.1.1.330
B8HT42	1.1.1.317
B8HVG3	1.17.7.2
B8HVT5	2.5.1.70
B8HWA9	5.2.1.13
B8HWR8	2.1.1.216
B8HX90	1.14.13.147
B8HYX6	2.1.1.229
B8I0Z0	6.2.1.39
B8I5H0	2.2.1.10
B8I5H1	1.4.1.24
B8I673	6.2.1.39
B8I674	4.1.1.95
B8IC72	1.1.3.44
B8II05	1.1.1.330
B8II97	2.4.1.16
B8IP39	2.6.1.96
B8IRC9	3.4.24.12
B8ITX4	6.3.2.33
B8IUF8	1.8.5.1
B8J3L6	1.4.1.24
B8J3L7	2.2.1.10
B8JA73	6.3.2.33
B8JAT6	1.3.8.9
B8JBI1	1.3.8.9
B8JGJ9	1.2.1.84
B8JGT2	1.1.1.317
B8K701	3.3.2.2
B8KF72	1.22.1.1
B8KFY2	1.2.1.83
B8KI94	1.14.11.30
B8KKJ2	1.14.11.30
B8KKU6	2.6.1.96
B8KL88	1.14.99.42
B8KMS9	3.5.1.99
B8KQF2	1.1.1.295
B8KRI9	1.2.1.83
B8KTB3	1.1.3.44
B8KVX0	1.17.7.2
B8KZ62	3.3.2.2
B9B0F7	4.2.1.77
B9B0K3	1.1.1.330
B9B5C4	2.7.1.81
B9B5C5	4.2.3.134
B9B5L9	1.1.3.44
B9BEX9	2.8.1.9
B9BIF8	4.2.1.77
B9BIK1	1.1.1.330
B9BIQ0	2.8.1.9
B9BNM2	1.1.3.44
B9BWV7	2.7.1.81
B9BWV8	4.2.3.134
B9C2G5	4.2.1.77
B9C2K9	1.1.1.330
B9C2Q8	2.8.1.9
B9C8L3	2.7.1.81
B9C8L4	4.2.3.134
B9C8W0	1.1.3.44
B9CMI8	1.1.1.101
B9CSG5	1.3.1.82
B9DY70	1.3.1.89
B9J343	4.3.2.6
B9J7G9	1.1.1.317
B9JAQ6	4.4.1.26
B9JBG1	3.6.1.53
B9JCS8	1.2.1.83
B9JF02	1.3.1.89
B9JI20	1.2.1.83
B9JJN6	2.2.1.10
B9JKG0	2.6.1.96
B9JKG2	2.7.1.81
B9JKG3	4.2.3.134
B9JRF1	1.2.1.83
B9JRF5	2.4.1.16
B9JTV5	3.6.1.53
B9JZ75	1.8.5.1
B9K2L1	1.1.3.44
B9K4M1	3.5.1.99
B9K5I2	2.6.1.96
B9K712	1.22.1.1
B9KET8	1.3.1.89
B9KHR4	3.1.1.93
B9KK53	2.7.1.81
B9KZP9	6.3.2.33
B9L301	6.3.2.33
B9LB14	4.2.1.77
B9LC58	3.2.1.142
B9LDT9	2.5.1.70
B9LE13	2.8.1.11
B9LI63	6.3.2.33
B9LKM3	1.17.7.2
B9LL95	4.2.3.134
B9LL96	3.2.1.142
B9M0P1	2.1.1.246
B9M6L6	1.3.1.89
B9M8G9	2.7.1.161
B9MFL2	2.8.1.9
B9MJI8	1.1.1.295
B9MMW4	1.3.1.89
B9NM13	4.2.3.134
B9NNM6	3.1.1.93
B9NZE1	3.6.3.47
B9NZL9	5.2.1.12
B9P061	5.2.1.13
B9P112	2.5.1.85
B9P2K1	5.2.1.13
B9QTL1	3.1.1.93
B9QV57	3.4.24.34
B9QZ19	1.22.1.1
B9R0N7	2.1.1.160
B9R1W4	2.6.1.96
B9R4L5	1.2.1.83
B9VVW4	3.6.3.47
B9WVQ6	1.8.5.1
B9X1H7	3.6.3.47
B9XCZ6	2.4.1.244
B9XF28	2.1.1.9
B9XH91	1.1.1.330
B9XHH4	1.1.3.44
B9XJZ4	1.1.1.317
B9Y6U7	1.22.1.1
B9Z005	1.1.3.44
B9Z071	4.2.1.77
C0A4C1	2.7.1.43
C0ABI3	3.2.1.150
C0BFX0	2.6.1.78
C0BG92	4.2.3.134
C0CSK2	2.2.1.10
C0D2T0	1.3.1.89
C0EJD7	2.7.7.79
C0EUY6	1.3.1.89
C0F929	1.3.1.89
C0G2Z6	3.1.1.93
C0G3W2	2.6.1.96
C0G6K9	1.1.1.326
C0G8T2	4.2.3.134
C0GAC3	2.6.1.96
C0GAT3	4.2.3.134
C0GBK0	1.2.1.83
C0JWH9	2.4.1.115
C0N3H5	6.3.2.33
C0PZ06	1.8.5.1
C0Q1L7	2.7.1.177
C0QET1	3.5.1.99
C0QI47	6.3.2.32
C0QRE8	1.4.1.24
C0QS67	2.2.1.10
C0QYV9	2.4.1.257
C0R3M7	3.1.1.93
C0RG00	3.1.1.93
C0RGP3	2.6.1.96
C0RLI4	1.2.1.83
C0VJA1	1.1.1.330
C0W211	3.2.1.142
C0W4B5	3.2.1.142
C0WDP2	1.3.1.89
C0WGK1	1.18.1.6
C0WJ44	1.18.1.6
C0WNV3	1.1.1.101
C0WP52	2.4.1.16
C0XK33	1.1.1.101
C0XNW6	1.18.1.6
C0Y1K8	2.8.1.9
C0YDY4	1.1.3.44
C0Z5D8	3.5.1.99
C0ZH13	4.3.2.6
C0ZN40	1.3.1.72
C0ZR00	1.1.1.295
C0ZX03	1.14.19.4
C1A3H8	2.3.1.42
C1A5H2	1.3.8.9
C1A5T7	1.3.8.5
C1A7A9	1.1.3.44
C1ACD3	1.1.1.324
C1ACF6	2.4.1.16
C1ACV5	2.4.1.16
C1AGN5	2.8.1.11
C1ARJ7	6.3.2.11
C1AZB0	1.1.1.295
C1B1E8	1.14.19.4
C1B1E9	1.14.19.4
C1B5J1	1.2.1.83
C1B6Z8	1.4.3.24
C1B7G5	1.4.3.24
C1B8Y8	1.5.1.44
C1BAL3	1.1.3.44
C1BAL9	1.1.3.44
C1CVQ7	1.1.1.326
C1CVR5	6.3.2.33
C1CW38	2.6.1.78
C1CWA0	3.2.1.142
C1CYI5	2.5.1.89
C1D1R9	3.4.21.49
C1D2R9	1.2.1.83
C1DAH0	1.1.3.20
C1DI34	2.8.1.11
C1DKC6	2.4.1.283
C1DTQ2	1.4.1.24
C1DU27	2.2.1.10
C1ETK4	1.3.8.9
C1EXR0	1.1.1.101
C1F156	3.1.1.86
C1F193	1.3.8.5
C1F337	4.2.1.50
C1F3V0	2.8.1.11
C1F508	1.1.3.44
C1FMI7	2.1.1.246
C1FMI8	2.1.1.247
C1FNC8	1.3.1.89
C2C7T8	2.1.1.257
C2CEZ2	1.3.1.89
C2CZY9	1.1.1.101
C2DG76	1.5.1.25
C2DKS4	1.1.1.337
C2DW17	1.8.5.1
C2FTH0	1.3.8.9
C2FW63	2.6.1.78
C2FWX5	3.1.1.86
C2G3U9	3.6.1.53
C2H6L7	1.5.1.25
C2HZ41	2.1.1.257
C2I8X7	2.1.1.257
C2IFT8	2.1.1.257
C2ITA2	2.1.1.257
C2JAR8	2.1.1.257
C2JS50	1.5.1.25
C2KSN2	1.1.1.330
C2KYD0	1.3.1.89
C2M8S9	2.6.1.78
C2M949	2.4.1.283
C2MB17	1.3.1.89
C2MKL3	1.3.8.9
C2N0L1	1.3.8.9
C2NIN1	1.1.1.101
C2NYI4	1.3.8.9
C2NZM9	4.3.2.6
C2P9S2	1.21.3.7
C2PW86	4.3.2.6
C2Q4N8	1.21.3.7
C2Q6R8	1.21.3.7
C2QCV5	4.3.2.6
C2QMM9	1.21.3.7
C2R2W5	1.21.3.7
C2R7W8	1.3.8.9
C2R984	4.3.2.6
C2RHU8	1.21.3.7
C2RMT5	1.3.8.9
C2RQW2	1.1.1.295
C2S3H7	1.3.8.9
C2S4G4	4.3.2.6
C2SEU9	1.21.3.7
C2SIC5	1.21.3.7
C2SJV0	1.3.8.9
C2SLG4	4.3.2.6
C2SUK3	2.7.1.46
C2SVP1	1.21.3.7
C2T0P3	1.3.8.9
C2T240	4.3.2.6
C2TS52	1.21.3.7
C2TX59	1.3.8.9
C2TXW5	3.1.1.89
C2TYM4	4.3.2.6
C2U8Q4	1.21.3.7
C2UDK2	1.3.8.9
C2UQA7	1.21.3.7
C2UWF8	4.3.2.6
C2V6N1	1.21.3.7
C2VBK4	1.3.8.9
C2VCD4	3.1.1.89
C2VCZ7	4.3.2.6
C2VTI0	1.3.8.9
C2W3H8	1.21.3.7
C2W8S5	4.3.2.6
C2WNJ7	4.3.2.6
C2WXD0	1.3.8.9
C2X6L2	1.21.3.7
C2XBI1	1.3.8.9
C2XCM9	4.3.2.6
C2XNU4	1.21.3.7
C2XV64	4.3.2.6
C2Y5E2	1.21.3.7
C2YAE1	1.3.8.9
C2YSN5	4.3.2.6
C2Z2J7	1.21.3.7
C2Z7T7	1.3.8.9
C2Z8Z3	4.3.2.6
C2ZJ68	1.21.3.7
C2ZPD5	1.3.8.9
C2ZQN6	4.3.2.6
C3A0R7	1.21.3.7
C3A492	1.21.3.7
C3A6A7	3.1.1.89
C3A6Z5	4.3.2.6
C3AGW5	1.21.3.7
[truncated: 9,451 more rows]

## Sheet: Prot 4 LOE in Eukaryota
A0BK93	2.3.1.118
A0BRK4	2.5.1.44
A0C2J4	2.5.1.44
A0C5C7	3.5.1.78
A0CRR7	3.5.1.78
A0DM98	2.5.1.44
A0DNM8	2.5.1.44
A1C609	2.3.1.179
A1C640	4.2.1.68
A1C8K8	1.1.1.304
A1CB73	1.1.1.276
A1CE35	4.3.2.3
A1CFW9	4.99.1.7
A1CTE3	3.6.3.42
A1CVK8	1.3.99.4
A1CY61	4.99.1.7
A1D0R9	1.1.1.304
A1DE67	1.1.1.276
A1DFZ4	2.3.1.179
A1DGR6	4.2.1.68
A1DIX5	2.3.1.183
A1DJ09	1.1.1.276
A1DM45	4.3.2.3
A1IHF0	1.10.3.4
A2DB89	1.11.1.1
A2DIF8	1.11.1.1
A2DIY8	3.5.4.28
A2DK37	2.8.1.4
A2DQV1	2.8.1.4
A2EHC4	1.11.1.1
A2EKZ9	3.5.4.28
A2EYD9	1.11.1.1
A2EZV2	3.2.1.54
A2FI93	3.2.1.54
A2FWF9	1.11.1.1
A2FWG0	1.11.1.1
A2G1R7	3.2.1.54
A2Q7Y1	1.1.1.276
A2QBM5	3.5.4.28
A2QFE2	2.3.1.179
A2QLP6	1.1.1.304
A2R331	3.5.4.28
A2R805	4.2.1.68
A2RBG8	4.3.2.3
A2T312	1.18.6.1
A2T392	1.18.6.1
A2XNS9	3.5.1.47
A2XNT0	3.5.1.47
A2XT74	6.3.4.18
A2XVL9	3.5.1.47
A2XWJ3	5.3.1.27
A2YJX3	3.5.1.47
A3APH7	3.5.1.47
A3BI96	3.5.1.47
A3E3K9	3.5.1.47
A3GG05	3.1.13.5
A3GGB1	1.1.1.276
A3LPN3	4.3.2.3
A3LSP4	4.3.2.3
A3LZH1	3.1.30.2
A4FUZ6	1.1.1.304
A4H9Q9	3.2.2.8
A4HAT6	2.4.1.64
A4HLM9	2.8.1.4
A4HPR7	3.4.25.2
A4HQ39	2.4.1.64
A4I940	2.8.1.4
A4I9Z6	2.4.1.64
A4IDU5	2.4.1.64
A4RSV0	4.2.1.99
A4RVX3	3.5.1.47
A4RWL8	1.3.7.5
A4S0U4	3.4.25.2
A4S138	2.1.1.157
A5B1G8	1.13.11.61
A5B5F8	3.5.4.28
A5BUS2	3.5.1.47
A5BVN7	3.5.1.47
A5C1M5	3.5.1.47
A5DAB2	3.1.13.5
A5DFX1	3.1.30.2
A5DPI8	4.2.1.68
A5K0A5	3.4.25.2
A5K207	1.1.5.4
A6H5Q2	1.18.6.1
A6NMP3	4.2.1.68
A6QU33	1.1.1.276
A6QUS1	2.3.1.183
A6RCD7	2.3.1.179
A6YGA3	1.18.6.1
A6YGA4	1.18.6.1
A6ZMT8	1.1.1.276
A6ZNK6	3.1.13.5
A7AM41	1.1.5.4
A7AVN6	3.1.13.5
A7BK18	1.10.3.4
A7E323	3.1.13.5
A7E8Q7	1.1.1.304
A7EGQ0	4.3.2.3
A7EK30	1.1.1.276
A7F5M7	4.2.1.68
A7F7I9	3.1.30.2
A7RF96	4.2.1.68
A7RGI0	3.4.21.19
A7RKE4	1.10.3.4
A7RTL4	3.1.30.2
A7RXW5	1.10.3.4
A7SAZ0	2.4.1.64
A7SGM7	4.3.2.3
A7SIA7	2.4.1.64
A7SSB3	3.1.13.5
A7T310	1.1.5.4
A7TB81	3.6.3.20
A7TCZ7	1.1.1.304
A7TD34	1.1.1.243
A7TDA7	1.1.1.243
A7TJX1	3.1.13.5
A7URD8	4.2.1.68
A7X6G9	3.5.1.47
A8DW60	2.3.1.179
A8DW92	2.3.1.183
A8E076	3.5.1.78
A8HM62	1.1.1.276
A8HUP3	1.3.7.5
A8IV05	3.4.25.2
A8J3T4	3.5.4.28
A8J6T0	3.5.1.47
A8JHP2	3.5.1.47
A8JKD7	1.1.1.243
A8N1Q4	4.2.2.5
A8NBQ6	4.2.1.68
A8NFH3	1.1.1.276
A8NG01	3.1.30.2
A8NLC1	1.10.3.4
A8NSV2	1.10.3.4
A8NTL1	3.1.13.5
A8NYV9	4.3.2.3
A8P945	1.1.1.304
A8PS36	1.1.1.276
A8QBD4	1.10.3.4
A8WSW0	3.1.13.5
A8WVY8	3.1.30.2
A8WZV4	1.10.3.4
A8X420	1.1.1.304
A8XSB6	1.10.3.4
A9JTQ0	4.2.1.68
A9LFI8	1.1.5.4
A9LFJ1	1.1.5.4
A9LLI8	3.1.13.5
A9NVQ4	3.5.1.47
A9PCJ6	5.3.1.27
A9PG36	3.5.1.47
A9S6Y8	5.3.1.27
A9SB21	3.5.4.28
A9SHC8	3.4.25.2
A9SMF1	2.1.1.44
A9TTE0	5.3.1.27
A9U7I8	1.1.1.243
A9U7K2	6.3.4.18
A9U840	3.5.1.47
A9U870	3.6.3.12
A9UPE4	1.1.1.304
A9UQW2	3.4.11.24
A9USI2	3.5.1.47
A9UWE4	4.3.2.3
A9UZT2	4.2.2.5
A9V2J8	1.1.1.304
A9V475	4.2.2.5
A9V4S2	3.4.11.24
A9V5N1	3.1.13.5
A9V721	3.1.13.5
A9V9H2	2.3.1.179
A9VAT6	3.1.30.2
A9VE58	4.2.2.5
B0CQ33	4.2.2.5
B0CVL3	2.1.1.44
B0CZA2	1.1.1.304
B0CZA3	1.1.1.304
B0CZX8	4.3.2.3
B0D0I2	1.12.1.3
B0DGJ3	3.4.21.100
B0DUK1	3.1.13.5
B0E7U7	1.11.1.1
B0F833	1.18.6.1
B0F835	1.18.6.1
B0F836	1.18.6.1
B0KWD9	3.1.30.2
B0WA30	3.1.13.5
B0X3G3	4.2.1.68
B0X858	3.1.30.2
B0XIL6	4.3.2.3
B0XS22	4.2.1.68
B0XSR6	4.99.1.7
B0XVP8	2.3.1.183
B0XVU4	2.3.1.179
B0XVZ6	1.1.1.276
B0Y0W8	1.1.1.276
B0Y5C2	1.3.99.4
B0Y731	4.3.2.3
B0YPM9	1.18.6.1
B0YPS5	1.18.6.1
B1X435	1.3.7.5
B1X4N6	2.3.1.179
B1X5U2	1.18.6.1
B1X5U3	1.18.6.1
B2ANP1	4.2.2.22
B2AR77	4.2.1.68
B2ARZ8	1.13.11.39
B2AVC6	1.14.14.10
B2B407	4.3.2.3
B2B410	2.1.1.44
B2B863	1.1.1.276
B2G4Q5	3.1.30.2
B2RYW9	4.3.2.3
B2VX77	1.1.1.276
B2VY53	1.10.3.4
B2W3K9	1.1.1.304
B2WCG0	3.4.15.6
B2WDH8	3.5.4.28
B2WFN0	1.1.1.304
B2WMJ9	4.99.1.7
B2WMN2	4.2.1.68
B2X1V1	1.18.6.1
B2X1V2	1.18.6.1
B2X279	1.18.6.1
B3DN45	3.1.13.5
B3G478	1.1.1.304
B3G4A2	1.1.1.304
B3GVC2	2.7.1.163
B3KN09	3.1.30.2
B3KSL6	4.2.1.68
B3KXE4	4.2.1.68
B3L7E4	2.3.1.179
B3L7N6	1.1.5.4
B3LCU5	3.4.25.2
B3LJ56	3.1.13.5
B3LMB4	1.1.1.276
B3LVK9	4.3.2.3
B3LWR0	3.1.13.5
B3MBP9	1.1.1.304
B3MH18	3.1.30.2
B3MJA1	3.1.30.2
B3NS72	3.1.30.2
B3P3P4	3.1.13.5
B3P7P3	4.3.2.3
B3RW81	3.1.30.2
B3SEI2	2.3.1.179
B3TJG3	3.2.1.136
B4DIZ4	4.2.1.68
B4DKG8	3.1.13.5
B4F861	3.5.1.47
B4FQ26	3.5.1.47
B4FQB3	3.5.1.47
B4FUS9	3.5.1.47
B4FX06	3.5.4.28
B4G0F2	3.5.1.47
B4G643	4.3.2.3
B4G6E8	3.1.13.5
B4G950	3.1.30.2
B4GBU8	3.1.30.2
B4H8C4	1.1.1.304
B4HDC4	3.1.30.2
B4HGP6	4.3.2.3
B4HM79	4.3.2.3
B4JF39	3.1.13.5
B4JRL1	4.3.2.3
B4JRL4	4.3.2.3
B4K6K6	4.3.2.3
B4K6K9	4.3.2.3
B4K949	3.1.13.5
B4KB90	1.1.1.304
B4M0N4	4.3.2.3
B4M0N7	4.3.2.3
B4M173	3.1.13.5
B4MPT6	1.1.1.304
B4NHR1	4.3.2.3
B4NJ59	3.1.13.5
B4P5N2	3.1.30.2
B4PLJ3	4.3.2.3
B4PSN8	3.1.13.5
B4QH78	4.3.2.3
B4QZ76	3.1.13.5
B4QZC9	4.3.2.3
B5DZT2	1.1.1.304
B5E134	3.1.30.2
B5VPZ4	1.1.1.276
B5VRQ3	3.1.13.5
B5X3V7	3.1.13.5
B5X4N7	4.2.1.68
B5Y3Y0	3.4.25.2
B6AAM3	1.1.5.4
B6ABE3	3.4.25.2
B6AD20	3.5.1.47
B6DTH8	3.1.13.5
B6H020	3.5.4.28
B6H1J3	4.3.2.3
B6H5V5	4.3.2.3
B6H6S0	4.2.1.68
B6HFK4	2.3.1.183
B6HIE7	1.1.1.276
B6HP00	1.14.14.10
B6HPU7	1.5.1.16
B6HQ13	4.2.1.68
B6JWQ3	2.1.1.44
B6JYM5	1.1.1.276
B6K2U5	3.1.13.5
B6K4D6	1.1.1.276
B6KDD3	3.4.25.2
B6KGV1	3.1.13.5
B6KKB7	1.1.5.4
B6KTB6	3.5.1.47
B6Q7H5	3.1.13.5
B6QB22	1.14.14.10
B6QD45	4.2.1.68
B6QIL4	2.3.1.183
B6QPU4	1.13.11.39
B6QRH5	4.3.2.3
B6QSG0	3.5.4.28
B6T417	3.5.1.47
B6TJL6	3.5.4.28
B6TU60	3.5.1.47
B6U9G1	3.5.1.47
B7ETU4	3.5.1.47
B7EYM8	3.5.1.47
B7FUR4	4.2.1.99
B7FX02	3.5.99.2
B7FZ54	2.1.1.157
B7G2N0	3.5.1.47
B7G2W2	2.3.1.179
B7G7F7	2.1.1.157
B7G7L3	3.2.1.32
B7P661	2.5.1.90
B7P8A2	1.1.1.243
B7PSY7	1.1.1.243
B7QJM7	3.1.30.2
B7QLK8	2.3.1.183
B7S3K0	4.2.3.3
B7T1R5	1.18.6.1
B7T1Z8	1.18.6.1
B7XKR6	1.12.99.6
B7XKR7	1.12.99.6
B7XP15	5.3.1.27
B7XQW7	1.1.1.243
B7ZIE0	1.18.6.1
B7ZIJ9	1.18.6.1
B7ZIL4	1.18.6.1
B7ZIM6	1.18.6.1
B7ZXV5	3.5.1.47
B8ARL7	4.2.3.3
B8AVE6	1.13.11.61
B8B4S3	3.5.1.47
B8B4S4	3.5.1.47
B8B6L8	3.1.13.5
B8BPK5	3.5.4.28
B8BPY8	3.4.25.2
B8BQQ3	2.1.1.157
B8BUB3	4.3.2.3
B8BUT2	3.2.1.32
B8C1R1	2.3.1.179
B8C3V9	4.2.1.99
B8C5X1	2.1.1.157
B8C8V4	3.5.1.47
B8LMJ2	3.5.1.47
B8LQG8	3.5.1.47
B8LSZ4	1.1.1.276
B8LUP8	3.1.13.5
B8LWX6	1.13.11.39
B8LZ14	1.1.1.304
B8M0C8	1.14.14.10
B8M7E7	4.3.2.3
B8MB85	4.3.2.3
B8MC76	4.2.1.68
B8MDH6	4.2.1.68
B8MKV4	4.3.2.3
B8MM78	3.5.4.28
B8MP51	2.3.1.183
B8MYM5	1.1.1.304
B8N2K8	4.3.2.3
B8N8L3	3.1.2.29
B8NBA2	4.2.1.68
B8NG09	1.14.14.10
B8NH15	1.1.1.276
B8NIE3	2.1.1.44
B8NJE0	3.5.4.28
B8NK99	1.1.1.276
B8NMG3	4.99.1.7
B8NPL1	4.99.1.7
B8P2D9	1.1.1.304
B8P2E2	1.1.1.304
B8P2Q2	1.1.1.304
B8P6H5	1.1.1.304
B8P7B6	1.1.1.304
B8P7B9	1.1.1.304
B8P8Y9	1.1.1.304
B8PIX8	1.1.1.304
B8PJ91	1.1.1.304
B8PJ92	1.1.1.304
B8R168	1.18.6.1
B9FXH1	3.1.13.5
B9GMP3	3.5.4.28
B9GU29	3.5.1.47
B9GVN2	3.5.1.47
B9H7F8	3.5.1.47
B9HBV9	3.5.1.47
B9HBW0	3.5.1.47
B9HMT9	3.5.1.47
B9ID53	5.3.1.27
B9IDG8	3.5.1.47
B9IIQ5	3.5.1.47
B9NIM8	3.6.3.12
B9NIP1	1.1.1.243
B9NJD6	1.7.99.1
B9NJL8	4.3.1.7
B9NK32	4.2.3.3
B9NK51	1.1.1.243
B9NK74	2.5.1.90
B9P5G3	3.6.3.20
B9P5H0	4.2.3.3
B9P6A4	1.1.1.243
B9P852	3.5.1.42
B9P8L8	4.2.1.68
B9P8V5	6.2.1.30
B9P8X3	2.3.1.183
B9P8Z0	1.1.1.243
B9P9A7	3.6.3.12
B9PAQ2	3.6.3.12
B9PB45	1.2.1.32
B9PBZ7	3.6.3.12
B9PC33	3.6.3.20
B9PDT3	1.1.1.243
B9PF17	3.6.3.12
B9PIB9	3.4.25.2
B9PPU9	3.1.13.5
B9PTZ4	1.1.5.4
B9PY50	2.3.1.179
B9Q6F6	3.4.25.2
B9QDK9	3.1.13.5
B9QDS4	1.1.5.4
B9QGF1	3.5.1.47
B9R9D8	5.3.1.27
B9RI78	1.13.11.61
B9RJ28	3.5.1.47
B9RMA1	3.5.4.28
B9RQ74	3.5.1.47
B9S2J7	3.5.1.47
B9S5P0	3.5.1.47
B9SDW9	3.1.13.5
B9SWZ5	3.5.1.47
B9T951	1.1.1.243
B9T9C5	3.5.1.86
B9T9R1	6.2.1.30
B9TA26	4.2.1.99
B9TBM4	3.4.15.6
B9TD71	3.5.4.28
B9TDF8	4.1.1.12
B9TDS7	2.3.1.183
B9TEJ7	1.14.13.2
B9TH10	3.1.1.75
B9THZ1	1.1.1.243
B9TLC4	3.5.1.42
B9TQA8	2.5.1.90
B9TQI8	3.1.4.14
B9VH87	1.18.6.1
B9VHA3	1.18.6.1
B9VL80	1.18.6.1
B9VLA4	1.18.6.1
B9W7S5	3.1.13.5
C0HFM5	3.5.1.47
C0IQA1	3.2.1.136
C0IQA2	3.2.1.136
C0JWU9	1.18.6.1
C0JX33	1.18.6.1
C0JX57	1.18.6.1
C0NLY4	2.3.1.179
C0NM17	3.1.30.2
C0NNY6	1.1.1.276
C0NPY2	2.3.1.183
C0PG96	3.5.1.47
C0S1A5	4.3.2.3
C0SAJ1	3.1.30.2
C0SAN7	2.3.1.179
C0SAZ6	1.1.1.276
C0SDS2	2.3.1.183
C0SHU3	4.99.1.7
C1BMB0	4.3.2.3
C1BR61	3.1.30.2
C1BRX2	4.2.1.68
C1BUX2	4.3.2.3
C1C1P5	3.1.30.2
C1C1W7	4.2.1.68
C1E015	3.5.1.47
C1E143	3.5.4.28
C1E188	1.1.1.276
C1E1I4	4.2.1.99
C1E3A4	3.1.13.5
C1E3I8	4.2.2.5
C1E6R2	1.3.7.5
C1E8K5	3.2.1.54
C1E917	2.1.1.157
C1E9U0	3.5.2.15
C1EAG9	3.4.25.2
C1EEZ4	3.2.1.54
C1EI59	3.2.1.54
C1EJ62	3.5.1.47
C1G9M8	4.3.2.3
C1GD76	4.99.1.7
C1GDI5	3.1.30.2
C1GE06	1.1.1.276
C1GFY3	2.3.1.183
C1GQS4	4.3.2.3
C1GUN1	1.1.1.276
C1GVF1	2.3.1.179
C1H9S7	4.99.1.7
C1HE74	3.1.30.2
C1IXD8	1.18.6.1
C1IXJ4	1.18.6.1
C1IXQ9	1.18.6.1
C1IXR9	1.18.6.1
C1IXX7	1.18.6.1
C1LLP9	3.1.13.5
C1MHQ5	3.4.25.2
C1MI56	3.2.1.54
C1MKF1	4.2.1.99
C1MSW1	4.1.3.32
C1MSW5	2.1.1.157
C1MU94	1.1.1.276
C1MUP5	1.3.7.5
C1MXR9	4.2.3.3
C1MYC2	3.2.1.54
C1N4U4	3.5.1.47
C1N619	3.2.1.54
C3TS74	1.18.6.1
C3TSD2	1.18.6.1
C3VXJ2	1.18.6.1
C3VXK1	1.18.6.1
C3VXP8	1.18.6.1
C3VXQ8	1.18.6.1
C3VXV8	1.18.6.1
C3VY15	1.18.6.1
C3VY69	1.18.6.1
C3VY79	1.18.6.1
C3VYD4	1.18.6.1
C3VYE3	1.18.6.1
C3VYJ3	1.18.6.1
C3VYK1	1.18.6.1
C3VYQ8	1.18.6.1
C3VYR9	1.18.6.1
C3VYX8	1.18.6.1
C3VZ42	1.18.6.1
C3VZA1	1.18.6.1
C3VZA8	1.18.6.1
C3VZF3	1.18.6.1
C3VZL7	1.18.6.1
C3VZM7	1.18.6.1
C3VZT6	1.18.6.1
C3VZZ7	1.18.6.1
C3W006	1.18.6.1
C3W054	1.18.6.1
C3W0B9	1.18.6.1
C3W0I3	1.18.6.1
C3W0P5	1.18.6.1
C3W0Q5	1.18.6.1
C3W0V4	1.18.6.1
C3W115	1.18.6.1
C3W168	1.18.6.1
C3W1D3	1.18.6.1
C3W1J7	1.18.6.1
C3W1Q0	1.18.6.1
C3W1R0	1.18.6.1
C3W1X5	1.18.6.1
C3W244	1.18.6.1
C3W298	1.18.6.1
C3W2G2	1.18.6.1
C3W2M7	1.18.6.1
C3Y928	4.2.1.68
C3YAU1	2.1.1.44
C3YH37	2.1.1.44
C3YSJ3	2.1.1.44
C3YT22	1.1.1.304
C3YT23	1.1.1.304
C3YT24	1.1.1.304
C3YUQ0	1.10.3.4
C3YVF9	2.1.1.44
C3Z3F1	2.1.1.44
C3Z3G3	2.1.1.44
C3Z3H6	2.1.1.44
C3Z9P3	2.1.1.44
C3ZHD0	3.1.30.2
C3ZHD1	3.1.30.2
C3ZKH5	4.3.2.3
C3ZLP6	3.1.13.5
C3ZY61	2.1.1.44
C4IY98	3.5.4.28
C4JEE4	3.1.30.2
C4JHX4	4.3.2.3
C4JKQ1	1.1.1.276
C4JKV9	2.3.1.183
C4K084	4.3.2.3
C4M030	1.11.1.1
C4QXG4	3.1.13.5
C4QYP8	3.5.4.28
C4R8A8	4.2.1.68
C4XX47	3.1.13.5
C4Y167	2.3.1.179
C4Y2I8	1.12.1.3
C4Y522	3.5.4.28
C4YED6	3.1.13.5
C5DEP9	3.1.13.5
C5DNH6	1.1.1.304
C5DTD6	3.1.13.5
C5DUN1	3.1.30.2
C5E2W1	1.2.1.79
C5FDU1	4.99.1.7
C5FJH1	1.1.1.276
C5FNP5	4.2.1.68
C5FP30	1.3.99.4
C5FY48	4.3.2.3
C5G6V6	3.1.30.2
C5G803	4.99.1.7
C5G950	2.3.1.179
C5GG45	4.3.2.3
C5GGK5	1.1.1.304
C5GJC9	1.1.1.276
C5GPX9	2.3.1.183
C5HY34	1.18.6.1
C5HYB5	1.18.6.1
C5JEI2	1.1.1.276
C5JGU9	4.3.2.3
C5JI68	1.1.1.304
C5JV02	2.3.1.183
C5JZP6	2.3.1.179
C5JZT0	3.1.30.2
C5JZW0	4.99.1.7
C5K7L1	3.4.25.2
C5KIB4	1.1.1.276
C5KL32	1.1.1.276
C5KRV5	1.1.5.4
C5LMN8	3.5.4.28
C5M4Z6	4.3.2.3
C5MEL1	3.1.13.5
C5P1E9	2.7.1.163
C5PEA8	4.3.2.3
C5PHZ1	2.3.1.179
C5PI91	1.1.1.276
C5WTX5	3.5.1.47
C5WTX6	3.5.1.47
C5X247	3.5.1.47
C5X248	3.5.1.47
C5X249	3.5.1.47
C5XHN2	3.5.1.47
C5YAD2	1.13.11.61
C5YCF0	3.5.1.47
C5YQM6	3.5.1.47
C6H4G4	3.1.30.2
C6HM58	1.1.1.276
C6HN23	2.3.1.183
C6JRP3	3.5.4.28
C6KIZ5	1.18.6.1
C6KIZ7	1.18.6.1
C6KT09	1.1.5.4
C6T0L5	3.5.4.28
C6TDW4	3.5.1.47
C6THQ3	3.5.1.47
C7BEF1	1.18.6.1
C7BEJ3	1.18.6.1
C7BET8	1.18.6.1
C7BF08	1.18.6.1
C7GJV2	3.1.13.5
C7GRC5	1.1.1.276
C7J1Q0	1.13.11.61
C7YNM8	2.3.1.179
C7YV66	1.3.99.4
C7YV76	4.3.2.3
C7Z148	4.99.1.7
C7Z5H1	4.2.1.68
C7ZCT6	1.1.1.304
C7ZD41	1.14.14.10
C7ZFH7	4.99.1.7
C7ZG05	4.3.2.3
C7ZGA4	4.3.2.3
C7ZGL6	1.1.1.304
C7ZH28	4.3.2.3
C7ZI82	4.99.1.7
C7ZMK4	4.3.2.3
C7ZQM3	1.1.1.304
C7ZQR1	4.2.1.68
C7ZQT2	1.13.11.39
C7ZR05	1.3.99.4
C8CS19	1.18.6.1
C8CS46	1.18.6.1
C8CS73	1.18.6.1
C8CSA2	1.18.6.1
C8CSC9	1.18.6.1
C8CSF6	1.18.6.1
C8CSI4	1.18.6.1
C8CSL1	1.18.6.1
C8CSN7	1.18.6.1
C8CSR4	1.18.6.1
C8TDU7	1.1.5.4
C8V6I5	1.1.1.276
C8VGQ1	1.1.1.304
C8VUY4	1.1.1.276
C8ZF90	1.1.1.276
C8ZHW4	3.1.13.5
C9S789	1.1.1.276
C9SGG4	3.1.13.5
C9SIT6	4.3.2.3
C9SMA2	1.1.1.76
C9SRD7	3.4.11.24
C9STG3	4.2.1.68
C9STN6	4.99.1.7
C9SXX8	4.99.1.7
C9ZM21	3.1.13.5
C9ZMN2	2.4.1.64
D0A8N0	3.4.25.2
D0A8S7	2.4.1.64
D0EVT8	1.18.6.1
D0FXW3	1.18.6.1
D0MQG3	2.3.1.179
D0MT97	2.1.1.157
D0MWN1	3.1.13.5
D0MWX9	3.4.25.2
D0MY15	3.5.4.28
D0N6Y4	3.5.1.47
D0N9K1	3.5.4.28
D0P4H2	4.3.2.3
D0VMV2	1.18.6.1
D1GJG9	1.18.6.1
D1GJL0	1.18.6.1
D1J784	1.18.6.1
D1J7A6	1.18.6.1
D2E432	1.18.6.1
D2GZQ1	3.1.30.2
D2HJY3	4.2.1.68
D2HKA7	3.1.13.5
D2HV38	4.3.2.3
D2UZJ0	1.11.1.1
D2V4Z5	2.5.1.2
D2V558	3.5.99.2
D2VK69	3.4.25.2
D2VPJ2	3.1.13.5
D3AWS6	1.13.11.61
D3AY66	4.2.1.68
D3AZ83	2.3.1.183
D3B075	4.2.2.5
D3B1Z6	2.3.1.183
D3B2U1	3.2.2.8
D3BBC7	4.2.2.5
D3BG85	3.4.25.2
D3BKN6	2.3.1.179
D3BL68	3.1.2.29
D3BNF2	3.5.4.28
D3BPR9	1.3.99.4
D3DXG4	4.3.2.3
D3DXG5	4.3.2.3
D3JL27	1.18.6.1
D3JL29	1.18.6.1
D3PJF8	4.2.1.68
D3TS42	4.3.2.3
D3ZTW9	3.1.30.2
D4A1X2	3.1.13.5
D4A2C3	3.1.13.5
D4AL36	1.3.99.4
D4ALH7	4.2.1.68
D4AMZ1	4.99.1.7
D4AXR9	4.3.2.3
D4D309	1.3.99.4
D4D8Z9	4.2.1.68
D4D9E3	4.3.2.3
D4DHU0	4.99.1.7
D5AD27	3.5.4.28
D5FTG9	3.5.1.47
D5FTH0	3.5.1.47
D5FTH1	3.5.1.47
D5FTH2	3.5.1.47
D5G5N7	4.3.2.3
D5GGQ9	3.1.13.5
D5GI59	3.4.11.24
D5GQ80	4.2.1.68
D6WW74	1.1.1.304
D6WWZ9	3.1.13.5
D6WZV5	4.3.2.3
D6WZV6	4.3.2.3
D6X2D5	4.2.1.68
D6X4G3	3.1.30.2
D7G5Z7	2.1.1.157
D7G7W9	2.1.1.157
D7G8H5	2.1.1.157
D7KIJ7	3.5.1.47
D7KIK2	3.5.1.47
D7KZM0	3.5.1.47
D7MLU6	3.5.1.47
D7MRN8	5.3.1.27
D7MTP6	3.5.1.47
D7PDP9	3.5.4.28
D7TE76	3.1.13.5
D7TMR6	5.3.1.27
D7U044	3.5.1.47
D8LE22	2.1.1.157
D8LII1	2.1.1.157
D8LLC3	2.3.1.179
D8LNX4	3.4.25.2
D8LRQ2	2.3.1.179
D8M2K1	6.4.1.7
D8M2P4	6.4.1.7
D8M3L9	3.5.4.28
D8M4I3	3.5.4.28
D8M4I4	3.5.4.28
D8M6B8	4.3.2.3
D8M7R2	6.4.1.7
D8PQH5	4.3.2.3
D8PXR9	2.3.1.183
D8PXS0	2.3.1.183
D8Q1R5	2.1.1.44
D8Q5X0	1.1.1.304
D8Q687	4.2.2.5
D8QE33	4.2.1.68
D8QEI5	1.1.1.304
D8QEI6	1.1.1.304
D8QEI7	1.1.1.304
D8QJD7	1.1.1.304
D8QJE2	1.1.1.304
D8QJE8	1.1.1.304
D8QJF1	1.1.1.304
D8QJF2	1.1.1.304
D8QP47	5.3.1.27
D8QXH2	3.5.1.47
D8RAS3	2.1.1.44
D8RBI5	3.5.1.47
D8RH58	2.1.1.44
D8RHJ0	1.13.11.61
D8RY49	3.5.1.47
D8RZ38	3.5.1.47
D8S4R0	1.13.11.61
D8S6E6	3.5.4.28
D8S7S2	2.3.1.179
D8SE10	3.5.1.47
D8SIX9	5.3.1.27
D8SX32	3.4.25.2
D8T441	2.3.1.179
D8T4Q2	3.1.13.5
D8TEH0	3.5.4.28
D8TEJ9	3.4.25.2
D8TPB1	3.1.13.5
D8TQ80	1.12.1.3
D8TQ86	1.12.1.3
D8TQT2	1.3.7.5
D8TSL2	3.5.1.47
D8TSV8	3.5.4.28
D8TYP4	3.5.1.47
D8U042	3.4.25.2
D9IXN1	1.18.6.1
D9IXS8	1.18.6.1
E0CR52	3.5.1.47
E0VBK9	4.2.1.68
E0VGE3	3.1.30.2
E0VV30	4.3.2.3
E0YE48	1.18.6.1
E1BAZ9	3.1.30.2
E1BMZ5	3.1.13.5
E1C525	3.1.13.5
E1CBI7	1.18.6.1
E1CBQ3	1.18.6.1
E1CGU0	1.18.6.1
E1CGU8	1.18.6.1
E1FIF3	3.1.13.5
E1FLE5	1.10.3.4
E1Z3C0	3.5.1.47
E1Z502	3.5.1.86
E1ZBX9	1.12.1.3
E1ZCD2	3.4.21.50
E1ZE95	3.5.4.28
E1ZEF8	3.5.1.47
E1ZFG1	1.3.7.5
E1ZFP9	3.4.21.19
E1ZH29	1.12.1.3
E1ZIF5	1.1.1.276
E1ZU66	3.1.13.5
E2AHS5	3.1.30.2
E2AJL2	3.1.13.5
E2AJV5	1.1.1.304
E2ALK9	4.2.1.68
E2AQK2	4.3.2.3
E2AZB8	4.2.1.68
E2B7T2	3.1.13.5
E2B9R7	3.1.30.2
E2BEE0	4.2.1.68
E2BLL5	1.1.1.304
E2BP43	4.3.2.3
E2DSK2	1.18.6.1
E2DSM4	1.18.6.1
E2IGZ2	1.18.6.1
E2IH72	1.18.6.1
E2J432	1.18.6.1
E2J4B2	1.18.6.1
E2L5X8	1.1.1.304
E2L9J0	4.2.1.68
E2LBI4	3.4.11.24
E2LCB3	4.3.2.3
E2LIR2	1.1.1.304
E2LKP9	1.1.1.304
E2LTG5	1.1.1.304
E2LXA7	4.3.2.3
E2M315	1.1.1.304
E2M4L4	1.1.1.304
E2RKV7	3.1.30.2
E2RMW7	4.3.2.3
E2RQB6	3.1.30.2
E3K1F3	2.1.1.44
E3LYH3	1.10.3.4
E3MDH5	1.1.1.304
E3MS61	1.10.3.4
E3MY68	3.1.13.5
E3NTP6	1.1.1.304
E3NTS4	2.3.1.183
E3NUU4	1.1.1.243
E3NUU8	1.1.5.4
E3NV04	1.2.1.79
E3NVB5	1.13.11.2
E3NVS5	1.10.3.4
E3Q3U8	1.1.1.304
E3Q409	1.13.11.39
E3Q8Q0	1.13.11.39
E3QCC6	3.1.30.2
E3QCI6	2.3.1.179
E3QDH5	3.4.11.24
E3QEI1	1.1.1.76
E3QIF8	1.1.1.292
E3QK24	1.5.1.16
E3QRL4	4.2.1.68
E3QWK1	4.3.2.3
E3R143	2.4.2.36
E3REK7	1.10.3.4
E3RSV8	1.1.1.304
E3RXX4	4.99.1.7
E3RZF0	1.1.1.276
E3S0G8	4.2.1.68
E3S255	1.1.1.304
E3S485	3.4.15.6
E3T2L9	1.18.6.1
E3T2Q0	1.18.6.1
E3T2W6	1.18.6.1
E3T2X2	1.18.6.1
E3TDK7	1.1.1.304
E3WJF0	3.1.13.5
E3X3B3	4.2.1.68
E3X3B5	4.2.1.68
E3X7G7	3.1.30.2
E3X7U8	1.1.1.304
E3XD43	4.3.2.3
E4UPE1	1.3.99.4
E4URM8	1.1.1.276
E4UWK6	4.3.2.3
E4V510	4.2.1.68
E4V6I7	1.1.1.304
E4WS23	3.1.1.76
E4X7Q4	4.2.1.68
E4XD71	3.1.30.2
E4XGD0	3.1.13.5
E4XU25	3.1.13.5
E4Y9J0	4.2.1.68
E4YEB4	3.1.1.76
E4YNW2	3.1.13.5
E4ZGF1	1.1.1.304
E4ZHH3	4.99.1.7
E4ZHH9	4.2.1.68
E5A5R3	1.1.1.276
E5A6R5	1.1.1.304
E5KNL5	3.1.30.2
E5QYJ0	4.99.1.7
E5SRW2	3.1.13.5
E6R176	1.1.1.276
E6R199	4.2.1.68
E6ZJ39	4.2.1.68
E6ZJU0	2.1.1.44
E6ZZH7	4.2.1.68
E7A387	1.1.1.276
E7BYE2	1.12.1.3
E7DRJ6	1.18.6.1
E7DZJ0	3.1.30.2
E7KGX7	1.1.1.276
E7KSY9	1.1.1.276
E7LYX1	1.1.1.276
E7M065	3.1.13.5
E7NLR8	1.1.1.276
E7Q853	1.1.1.276
E7QIK9	1.1.1.276
E7R208	1.1.1.276
E7R227	1.1.1.276
E7R2D7	1.1.1.276
E7R631	1.12.1.3
E9ARU2	3.2.2.8
E9ATI1	3.4.25.2
E9ATV8	2.4.1.64
E9B405	2.8.1.4
E9B510	2.4.1.64
E9BDY8	3.2.2.8
E9BQA9	2.8.1.4
E9BQZ9	2.4.1.64
E9BUC6	3.4.25.2
E9BUQ4	2.4.1.64
E9BXJ7	3.1.13.5
E9C0F0	3.1.30.2
E9C2X0	3.1.13.5
E9C4C3	2.3.1.179
E9CCK9	3.1.2.29
E9D5C3	2.3.1.183
E9DD40	2.3.1.179
E9DG39	4.3.2.3
E9DHF8	1.1.1.276
E9DT74	1.1.1.304
E9DWC3	3.1.13.5
E9E0K6	4.2.1.68
E9E4S6	2.3.1.81
E9EAW8	1.3.99.4
E9EBD3	3.1.30.2
E9EE94	1.1.1.276
E9EGK8	4.99.1.7
E9EH02	3.5.1.86
E9EJV6	4.3.2.3
E9ENZ5	4.2.1.68
E9ERW9	1.1.1.276
E9EUV5	1.1.1.304
E9EZT0	4.2.2.5
E9F2U2	1.3.99.4
E9F362	1.13.11.39
E9F4P9	4.3.2.3
E9F723	4.99.1.7
E9F8E7	3.5.1.86
E9F9D4	1.3.99.4
E9GJ58	3.4.15.6
E9GKT7	3.1.13.5
E9GYJ6	3.4.15.6
E9H167	3.4.15.6
E9H168	3.4.15.6
E9H182	3.4.15.6
E9H755	3.1.30.2
E9HJQ5	4.3.2.3
E9HJQ6	4.3.2.3
E9HJQ7	4.3.2.3
E9HNJ1	1.1.1.304
E9IBY2	1.1.1.304
E9IDD6	3.1.30.2
E9INR7	4.2.1.68
E9INR9	4.2.1.68
E9JEH4	3.1.30.2
E9LTN7	1.3.99.4
E9NPT0	1.18.6.1
E9NPY8	1.18.6.1
E9NQ94	1.18.6.1
E9PZS5	3.1.30.2
E9QG12	4.2.1.68
F0JB27	3.5.1.47
F0U8R9	3.1.30.2
F0UMY5	1.1.1.276
F0UPH3	2.3.1.183
F0UWP0	1.18.6.1
F0UWQ2	1.18.6.1
F0UWW2	1.18.6.1
F0UWX3	1.18.6.1
F0UX32	1.18.6.1
F0UXA3	1.18.6.1
F0UYL2	1.18.6.1
F0V764	2.3.1.179
F0VBN8	1.1.5.4
F0VJ12	3.4.25.2
F0VQE1	3.1.13.5
F0WAJ8	3.1.13.5
F0WAN0	3.4.25.2
F0WSU5	3.5.4.28
F0WSU6	3.5.4.28
F0WWZ2	4.3.2.3
F0XAS3	1.13.11.39
F0XB79	3.5.4.28
F0XHN5	4.2.1.68
F0XIP8	4.3.2.3
F0XQ24	2.3.1.179
F0XRH6	4.3.2.3
F0XVQ1	3.5.1.86
F0XWX1	3.5.1.47
F0XZR9	4.2.1.68
F0Y080	4.2.2.22
F0Y0C0	3.5.1.47
F0Y2U8	2.1.1.157
F0Y3K9	3.5.1.47
F0Y485	1.1.1.276
F0Y5L2	6.3.4.18
F0Y6D5	2.3.1.179
F0Y7B9	4.2.1.99
F0Y7M9	3.5.1.47
F0YD95	3.2.1.32
F0Z8T3	1.1.1.304
F0ZCP4	2.3.1.179
F0ZEW8	1.13.11.61
F0ZFX1	2.3.1.183
F0ZG82	4.3.2.3
F0ZJE5	3.1.2.29
F0ZLA6	2.4.1.64
F0ZM12	3.4.25.2
F0ZXS8	3.5.4.28
F1KSA7	3.1.13.5
F1L2T1	1.10.3.4
F1MF48	1.1.1.304
F1MLX0	4.3.2.3
F1NCN1	3.1.30.2
F1NJJ6	3.1.30.2
F1PI20	3.1.13.5
F1PSC5	4.2.1.68
F1Q3R2	1.1.1.304
F1Q510	4.2.1.68
F1Q5Q7	3.1.13.5
F1QEN3	4.3.2.3
F1RHR9	3.1.13.5
F1RR64	3.1.30.2
F1SJT1	3.1.30.2
F1SNA8	1.1.1.304
F1SU52	4.3.2.3
F2CW95	5.3.1.27
F2D504	3.5.1.47
F2DBQ7	3.5.1.47
F2DC17	3.5.1.47
F2DW74	3.5.1.47
F2DXX3	2.5.1.44
F2E304	3.5.1.47
F2E3D4	2.5.1.44
F2E3Z9	3.5.4.28
F2EJV4	3.5.1.47
F2ELL0	3.5.1.47
F2PKN8	4.99.1.7
F2PNJ3	1.3.99.4
F2Q496	4.3.2.3
F2Q4L7	4.2.1.68
F2QN60	3.1.13.5
F2QPW1	3.5.4.28
F2QYT8	4.2.1.68
F2RU92	4.99.1.7
F2RUY9	4.2.1.68
F2RVJ8	1.3.99.4
F2RZN2	4.3.2.3
F2S4N1	2.3.1.179
F2SFQ1	4.99.1.7
F2SHD1	4.3.2.3
F2SJE2	4.2.1.68
F2SJU8	1.3.99.4
F2T2A6	1.1.1.304
F2T2L0	4.3.2.3
F2T6E3	2.3.1.183
F2TF98	4.99.1.7
F2TFD0	3.1.30.2
F2TFG5	2.3.1.179
F2TGI5	1.1.1.276
F2TWM4	2.1.1.157
F2U0X7	3.5.1.47
F2U773	4.3.2.3
F2U7C7	1.1.1.304
F2U880	3.4.11.24
F2UEF1	3.1.30.2
F2UH46	3.4.11.24
F2UJ77	3.1.13.5
F2UL79	2.1.1.157
F2UP32	4.2.2.5
F2UQE8	4.2.2.5
F2YGJ7	1.18.6.1
F2YGK5	1.18.6.1
F4ITQ6	3.1.13.5
F4ITQ7	3.1.13.5
F4NVT9	1.10.3.4
F4NXK1	2.1.1.44
F4P9X9	3.1.13.5
F4PBQ1	1.1.1.276
F4PF51	1.1.5.4
F4PF77	1.1.1.304
F4PFG5	3.5.1.47
F4PFK8	3.6.3.20
F4PFS2	1.14.14.10
F4PHN5	3.5.4.28
F4PS45	3.1.2.29
F4PS82	2.3.1.179
F4PSQ4	2.3.1.183
F4PYJ2	3.2.2.8
F4Q6Z2	1.1.1.140
F4Q956	4.2.1.68
F4Q9K4	4.3.2.3
F4QEM4	3.4.25.2
F4QFI4	1.1.1.304
F4RRA1	3.1.30.2
F4S035	2.1.1.44
F4W4P6	4.2.1.68
F4W975	4.3.2.3
F4WH64	4.2.1.68
F4WM69	3.1.13.5
F4WXJ0	3.1.30.2
F4ZNF8	2.3.1.183
F5GUZ5	1.18.6.1
F5GV57	1.18.6.1
F5H1W8	4.2.1.68
F5HCD8	4.2.1.68
F5HDT4	1.1.1.276
F5HK87	3.1.13.5
F6GUA1	1.13.11.61
F6H788	3.5.1.47
F6HGX2	3.5.1.47
F6HKP0	3.5.1.47
F6HKP1	3.5.1.47
F6HKP2	3.5.1.47
F6HPK0	3.5.1.47
F6I1N3	3.5.4.28
F6PQF9	1.1.1.304
F6PYG6	4.3.2.3
F6QL22	4.2.1.68
F6QR42	3.1.13.5
F6R4R6	3.1.13.5
F6S2J3	3.1.13.5
F6S2L0	3.1.13.5
F6T2B5	3.1.13.5
F6T4J4	4.3.2.3
F6T6Q0	3.1.13.5
F6TYW9	4.2.1.68
F6TZK8	3.1.30.2
F6U0J4	3.1.30.2
F6VYQ6	3.1.13.5
F6W2L5	4.3.2.3
F6WWC9	4.2.1.68
F6WY60	1.1.1.304
F6XWZ2	4.2.1.68
F6YPJ2	3.1.13.5
F6YPT3	3.1.13.5
F6YPY2	3.1.13.5
F6ZPL3	3.1.30.2
F6ZR23	4.2.1.68
F6ZR44	4.2.1.68
F6ZW39	4.2.1.68
F7CKR3	4.3.2.3
F7D6S6	4.3.2.3
F7D720	1.1.1.304
F7D9P7	4.2.1.68
F7E7G9	3.1.13.5
F7ENX7	1.1.1.304
F7FCF1	3.1.13.5
F7FGU3	3.1.30.2
F7FW70	3.1.30.2
F7GYD6	4.2.1.68
F7GYE0	4.2.1.68
F7GYE2	4.2.1.68
F7IB95	4.3.2.3
F7VU16	1.1.1.304
F7VUE0	2.1.1.44
F7VVX3	3.1.13.5
F7VZY3	1.1.1.276
F7W076	4.2.1.68
F7W7T8	1.13.11.39
F7W9A3	4.3.2.3
F7WBM7	1.1.1.276
F8MAR0	1.1.1.304
F8MH30	1.1.1.276
F8MHL7	2.1.1.44
F8MVS6	4.2.1.68
F8MYM7	4.3.2.3
F8NHT6	4.2.1.68
F8NIF2	4.2.1.68
F8NN73	4.3.2.3
F8NYP8	3.1.13.5
F8P046	2.1.1.44
F8P1B5	1.1.1.304
F8P1B6	1.1.1.304
F8P1T7	1.1.1.304
F8P1U0	1.1.1.304
F8P9V3	1.1.1.304
F8PA22	4.2.2.5
F8PA42	1.1.1.304
F8PA43	1.1.1.304
F8PA48	4.2.2.5
F8PKY8	4.2.1.68
F8Q072	2.1.1.44
F8Q1G5	3.1.13.5
F8Q2E2	1.1.1.304
F8Q2E3	1.1.1.304
F8Q2V2	1.1.1.304
F8Q2V4	1.1.1.304
F8QB87	1.1.1.304
F8QBF3	4.2.2.5
F8QBH5	1.1.1.304
F8QBH6	1.1.1.304
F8QBI2	4.2.2.5
F8QDS6	2.3.1.183
F8QGS3	4.2.1.68
F8QI38	4.3.2.3
F8SYA3	1.18.6.1
F8SYC4	1.18.6.1
F9F4W5	1.1.1.276
F9F4X1	3.2.1.64
F9FBC3	2.3.1.179
F9FBV4	3.4.11.24
F9FD28	1.1.1.276
F9FGZ2	3.1.2.29
F9FH79	4.2.1.68
F9FHQ1	4.99.1.7
F9FNX9	4.2.1.68
F9FP19	3.4.21.19
F9FRM7	2.3.1.81
F9FTB3	1.1.1.304
F9FVI5	1.2.1.79
F9FWF8	3.2.1.64
F9FZV9	1.13.11.39
F9G889	4.3.2.3
F9GA98	3.4.11.24
F9GDB7	1.3.99.4
F9W5V1	3.4.25.2
F9WEH8	2.4.1.64
F9WF77	3.1.13.5
F9WX17	1.14.14.10
F9WY10	4.99.1.7
F9X2A2	2.3.1.183
F9X370	4.99.1.7
F9X5I4	3.1.30.2
F9X632	3.4.11.24
F9X969	4.2.1.68
F9XLD6	1.1.1.304
F9XM69	3.4.15.6
G0MVM9	3.1.13.5
G0N4P9	1.1.1.304
G0N9V6	1.10.3.4
G0P8V1	1.10.3.4
G0QJL5	3.4.25.2
G0QT28	3.5.1.47
G0R5Q2	4.2.1.68
G0R938	3.4.15.6
G0RAC6	1.1.1.276
G0RBB7	4.2.1.68
G0RCX7	2.3.1.179
G0RJB9	3.1.30.2
G0RMG1	4.3.2.3
G0RRI3	4.3.2.3
G0RRJ6	4.2.1.68
G0RTX6	4.2.2.5
G0RVQ3	2.3.1.81
G0RVQ7	1.14.14.10
G0S5Q6	2.3.1.179
G0S5W4	1.1.1.276
G0SAG2	4.2.1.68
G0SCI3	4.3.2.3
G0SHB9	3.1.30.2
G0TUC7	2.4.1.64
G0UCR6	3.4.25.2
G0UCW5	2.4.1.64
G0UKY0	3.1.13.5
G0UL80	2.4.1.64
G0V1X4	2.4.1.64
G0VIR9	3.1.13.5
G0WHN0	1.1.1.276
G1KHZ4	4.2.1.68
G1KTT6	1.1.1.304
G1LJ44	4.2.1.68
G1LRF5	4.3.2.3
G1LSQ7	3.1.13.5
G1MH57	3.1.30.2
G1MYW5	3.1.30.2
G1MZB6	3.1.30.2
G1MZS1	3.1.13.5
G1NYN8	3.1.30.2
G1P226	3.1.13.5
G1PE38	4.2.1.68
G1PPS8	3.1.30.2
G1PX01	1.1.1.304
G1Q7R9	4.3.2.3
G1QGI3	4.3.2.3
G1R046	3.1.30.2
G1R581	4.2.1.68
G1REK0	3.1.13.5
G1S790	3.1.30.2
G1SVN0	4.2.1.68
G1T4L3	3.1.13.5
G1TBN9	3.1.30.2
G1TPZ3	4.3.2.3
G1X079	3.4.11.24
G1X7A0	4.2.1.68
G1XAT6	3.1.30.2
G1XHJ4	3.1.13.5
G1XJ59	2.3.1.183
G1XKB7	3.5.4.28
G1XNJ5	3.4.11.24
G2HGL0	3.1.13.5
G2Q3K8	1.1.1.304
G2Q6B4	4.3.2.3
G2QDW3	3.1.30.2
G2QE12	2.3.1.179
G2QGZ3	4.2.1.68
G2QHL7	4.2.1.68
G2QIU0	1.5.1.16
G2QNW8	2.3.1.183
G2QQW2	4.2.1.68
G2QXB6	2.3.1.183
G2QYJ2	1.5.1.16
G2R551	4.3.2.3
G2R7T1	3.1.13.5
G2R8Y1	3.1.30.2
G2RCP0	1.1.1.304
G2WKT3	1.1.1.276
G2WMN1	3.1.13.5
G2WS60	1.1.1.276
G2WSR3	3.1.13.5
G2WVG3	3.4.11.24
G2WYU5	1.1.1.76
G2X2J2	4.3.2.3
G2XH59	4.99.1.7
G2XIV8	4.2.1.68
G2XIY6	4.99.1.7
G2XN55	4.2.1.68
G2XYN4	4.3.2.3
G2Y7B0	1.5.1.16
G2YJV0	3.1.30.2
G2YNF3	1.1.1.304
G2YXF4	3.5.1.47
G3AFT7	3.1.13.5
G3AWL9	3.1.13.5
G3AXI4	4.3.2.3
G3B8A1	4.2.1.68
G3BCF7	2.3.1.183
G3ESX5	1.12.1.3
G3H030	4.3.2.3
G3HQV7	3.1.30.2
G3IFY2	4.2.1.68
G3J3D6	4.2.1.68
G3J639	3.5.1.86
G3J6K3	4.2.2.5
G3JBP2	3.5.4.28
G3JFM3	2.1.1.44
G3JG28	3.1.30.2
G3JLE0	4.3.2.3
G3MFQ5	2.3.1.179
G3MJ58	3.1.13.5
G3NJE6	4.2.1.68
G3NQY6	4.3.2.3
G3NR03	4.3.2.3
G3NVI1	3.1.13.5
G3NVI3	3.1.13.5
G3P8Z2	3.1.30.2
G3P904	3.1.30.2
G3P906	3.1.30.2
G3P913	3.1.30.2
G3R2Y7	4.2.1.68
G3R4W0	3.1.13.5
G3R5D9	3.1.30.2
G3RE94	3.1.30.2
G3RJF7	4.3.2.3
G3RM02	4.3.2.3
G3RQ48	4.3.2.3
G3RV50	4.2.1.68
G3RWB7	4.3.2.3
G3S1Q6	3.1.30.2
G3S6V2	1.1.1.304
G3TE50	4.2.1.68
G3THT7	3.1.13.5
G3TK81	3.1.30.2
G3TVJ0	4.2.1.68
G3U4Q4	4.3.2.3
G3W4N2	4.3.2.3
G3WKH7	3.1.13.5
G3XDF1	1.18.6.1
G3XDL1	1.18.6.1
G3XDM2	1.18.6.1
G3XDN3	1.18.6.1
G3XF47	1.18.6.1
G3XFA9	1.18.6.1
G3XPE4	3.5.4.28
G3XRA2	1.1.1.276
G3Y182	3.5.4.28
G3Y2X8	2.3.1.179
G3Y683	4.2.1.68
G3YAI2	1.1.1.304
G3YEM4	4.3.2.3
G4LAL3	1.18.6.1
G4LAP3	1.18.6.1
G4LB01	1.18.6.1
G4MSN4	1.1.1.276
G4MY85	4.2.1.68
G4N046	3.1.30.2
G4N269	1.1.1.304
G4N2J6	1.5.1.16
G4N3P3	4.3.2.3
G4N7D8	1.1.1.140
G4NFX1	1.13.11.39
G4NG75	1.5.1.16
G4T775	3.1.30.2
G4TGQ5	2.3.1.183
G4TN97	4.2.1.68
G4U9Z4	4.3.2.3
G4UEB5	1.1.1.304
G4ULJ1	1.1.1.276
G4ULZ8	2.1.1.44
G4V118	4.2.1.68
G4VHH8	3.1.13.5
G4YHD1	3.5.4.28
G4YL54	3.4.25.2
G4YR27	3.1.13.5
G4YX69	4.3.2.3
G4YXZ8	3.5.1.47
G4Z0E6	1.1.1.276
G4ZM35	2.3.1.179
G5A1V6	4.1.3.17
G5ABB0	3.5.4.28
G5APT7	4.3.2.3
G5BTS9	4.2.1.68
G5BWR7	1.1.1.304
G5C519	3.1.13.5
G5E1K2	4.2.1.68
G5EBX6	3.1.13.5
G6CRD4	3.1.3.10
G6CS38	3.1.30.2
G6D3F2	3.1.3.10
G6D426	3.1.3.10
G6D579	4.2.1.68
G6D9M5	3.1.3.10
G6D9M6	3.1.3.10
G6DJ89	4.3.2.3
G6DLT2	3.1.13.5
G6DSZ8	3.1.3.10
G7DYG7	3.1.30.2
G7E5T1	1.1.1.276
G7IHW7	3.5.1.47
G7IHX1	3.5.1.47
G7IRW1	3.5.1.47
G7IRW2	3.5.1.47
G7IUG4	1.13.11.61
G7JDJ9	3.1.13.5
G7LB81	3.5.1.47
G7LER0	3.5.1.47
G7MJ09	3.1.30.2
G7NU61	3.1.13.5
G7NYK1	3.1.30.2
G7PWG4	4.2.1.68
G7XBY2	2.3.1.179
G7XD01	4.2.1.68
G7XJU1	3.5.4.28
G7XP37	1.1.1.276
G7XT34	4.3.2.3
G7Y1D5	3.5.4.28
G7Y4J3	3.1.13.5
G7YYF3	1.1.1.243
G7YYG4	1.7.2.3
G7YYJ2	2.9.1.1
G7YYN5	1.1.1.243
G7ZV66	1.12.99.6
G8BI32	1.1.1.276
G8BYB8	3.1.13.5
G8G9R1	2.7.1.163
G8G9R3	2.7.1.163
G8IS41	1.18.6.1
G8ISA1	1.18.6.1
G8ISA4	1.18.6.1
G8ISG3	1.18.6.1
G8ISH4	1.18.6.1
G8ISN4	1.18.6.1
G8ISP5	1.18.6.1
G8ISV5	1.18.6.1
G8ISW6	1.18.6.1
G8IT27	1.18.6.1
G8IT37	1.18.6.1
G8IT98	1.18.6.1
G8ITA9	1.18.6.1
G8ITH0	1.18.6.1
G8ITI1	1.18.6.1
G8ITP2	1.18.6.1
G8ITQ3	1.18.6.1
G8ITW3	1.18.6.1
G8ITY2	1.18.6.1
G8IU43	1.18.6.1
G8IU46	1.18.6.1
G8IUA6	1.18.6.1
G8IUB7	1.18.6.1
G8IUH8	1.18.6.1
G8IUI9	1.18.6.1
G8IUQ0	1.18.6.1
G8IUR1	1.18.6.1
G8IUX2	1.18.6.1
G8IUY3	1.18.6.1
G8IV44	1.18.6.1
G8IV55	1.18.6.1
G8IVB6	1.18.6.1
G8IVC7	1.18.6.1
G8IVI8	1.18.6.1
G8IVJ9	1.18.6.1
G8IVQ9	1.18.6.1
G8IVR8	1.18.6.1
G8IVY9	1.18.6.1
G8IW49	1.18.6.1
G8IW60	1.18.6.1
G8IWC1	1.18.6.1
G8IWD2	1.18.6.1
G8IWJ3	1.18.6.1
G8IWK4	1.18.6.1
G8IWR5	1.18.6.1
G8IWS6	1.18.6.1
G8IWY7	1.18.6.1
G8IWZ8	1.18.6.1
G8IX59	1.18.6.1
G8IX70	1.18.6.1
G8IXD1	1.18.6.1
G8IXE2	1.18.6.1
G8IXK3	1.18.6.1
G8IXL5	1.18.6.1
G8IXM6	1.18.6.1
G8IXT6	1.18.6.1
G8IXZ7	1.18.6.1
G8IY08	1.18.6.1
G8IY69	1.18.6.1
G8IY80	1.18.6.1
G8IYE0	1.18.6.1
G8IYF1	1.18.6.1
G8IYL1	1.18.6.1
G8IYM2	1.18.6.1
G8IYT3	1.18.6.1
G8IYU4	1.18.6.1
G8IZ05	1.18.6.1
G8IZ16	1.18.6.1
G8IZ77	1.18.6.1
G8IZ88	1.18.6.1
G8IZE9	1.18.6.1
G8IZG2	1.18.6.1
G8IZH3	1.18.6.1
G8IZN2	1.18.6.1
G8IZU3	1.18.6.1
G8IZV4	1.18.6.1
G8J015	1.18.6.1
G8J026	1.18.6.1
G8J087	1.18.6.1
G8J098	1.18.6.1
G8J0F9	1.18.6.1
G8J0H0	1.18.6.1
G8J0N1	1.18.6.1
G8J0P2	1.18.6.1
G8J0V3	1.18.6.1
G8J0W4	1.18.6.1
G8J125	1.18.6.1
G8J136	1.18.6.1
G8J197	1.18.6.1
G8J1B4	1.18.6.1
G8J1H9	1.18.6.1
G8J1P0	1.18.6.1
G8J1Q0	1.18.6.1
G8J1W1	1.18.6.1
G8J1X2	1.18.6.1
G8J244	1.18.6.1
G8J2A5	1.18.6.1
G8J2B6	1.18.6.1
G8J2H7	1.18.6.1
G8J2I8	1.18.6.1
G8J2P9	1.18.6.1
G8J2R0	1.18.6.1
G8J2X1	1.18.6.1
G8J2Y2	1.18.6.1
G8J343	1.18.6.1
G8J362	1.18.6.1
G8J373	1.18.6.1
G8J3C9	1.18.6.1
G8J3K1	1.18.6.1
G8J3R2	1.18.6.1
G8J3S3	1.18.6.1
G8J3Y4	1.18.6.1
G8J3Z5	1.18.6.1
G8J456	1.18.6.1
G8J467	1.18.6.1
G8J4C8	1.18.6.1
G8J4D9	1.18.6.1
G8J4J9	1.18.6.1
G8J4L0	1.18.6.1
G8J4S8	1.18.6.1
G8J4Y9	1.18.6.1
G8J522	1.18.6.1
G8J533	1.18.6.1
G8J572	1.18.6.1
G8J5D3	1.18.6.1
G8J5E4	1.18.6.1
G8J5K5	1.18.6.1
G8J5L6	1.18.6.1
G8J5S7	1.18.6.1
G8J608	1.18.6.1
G8J670	1.18.6.1
G8J681	1.18.6.1
G8J6E2	1.18.6.1
G8J6F3	1.18.6.1
G8J6L4	1.18.6.1
G8J6M5	1.18.6.1
G8J6T5	1.18.6.1
G8J6U6	1.18.6.1
G8J707	1.18.6.1
G8J717	1.18.6.1
G8J778	1.18.6.1
G8J789	1.18.6.1
G8J7E9	1.18.6.1
G8JQX6	3.1.13.5
G8JRY3	3.1.30.2
G8XPB5	1.18.6.1
G8YDS4	3.5.4.28
G8YHY5	1.1.1.276
G8YML1	3.5.4.28
G8YPW3	3.1.13.5
G8YRC5	3.1.13.5
G8ZSH3	3.1.30.2
G8ZY44	3.1.13.5
G9MF11	4.2.2.5
G9MFQ9	4.3.2.3
G9MGX3	1.2.1.79
G9MHE5	4.99.1.7
G9MJD0	4.3.2.3
G9MU95	1.5.1.16
G9MUL8	4.3.2.3
G9MVF1	3.4.15.6
G9MVK5	4.2.1.68
G9MZH7	4.99.1.7
G9MZL2	1.13.11.39
G9N0K2	1.3.99.4
G9N113	2.3.1.81
G9N117	1.14.14.10
G9N591	1.13.11.39
G9N8C9	4.3.2.3
G9N8E8	4.2.1.68
G9N9M4	2.3.1.179
G9ND09	3.1.30.2
G9NGQ1	1.2.1.79
G9NI49	1.14.14.10
G9NKD1	3.4.15.6
G9NNN6	4.3.2.3
G9NNQ6	4.2.1.68
G9NS49	1.1.1.276
G9NTH4	2.1.1.44
G9NV26	4.2.2.5
G9NW55	4.3.2.3
G9P4Z7	2.3.1.179
G9P5N0	4.2.1.68
G9P658	3.1.30.2
G9P8B6	4.99.1.7
G9PBG7	1.1.1.304
H0EED9	4.2.1.68
H0EG44	1.1.1.304
H0EK92	3.4.11.24
H0GLD1	1.1.1.276
H0GNB6	3.1.13.5
H0GZK8	1.1.1.276
H0H0X8	3.1.13.5
H0UTR6	4.3.2.3
H0V019	1.1.1.304
H0VJM0	3.1.13.5
H0VTN9	4.2.1.68
H0WA37	3.1.30.2
H0WIB5	4.3.2.3
H0WMN0	4.2.1.68
H0X5Q4	3.1.30.2
H0X9J8	3.1.13.5
H0XSY5	3.1.30.2
H0YQJ7	3.1.30.2
H0YSN7	1.1.1.304
H0YVK1	3.1.13.5
H0Z176	3.1.30.2
H0ZUL6	4.3.2.3
H1V0H0	1.13.11.39
H1V0Q7	1.1.1.304
H1V2D3	1.1.1.276
H1V403	1.13.11.39
H1V657	2.3.1.179
H1V8N5	1.13.11.39
H1VDL4	1.1.1.76
H1VI70	3.1.30.2
H1VJ65	4.2.1.68
H1VL78	3.4.11.24
H1VMY5	1.1.1.304
H1W4W3	4.3.2.3
H2AXD5	3.1.30.2
H2AY47	3.1.13.5
H2LCT4	4.3.2.3
H2M636	4.2.1.68
H2M638	4.2.1.68
H2M639	4.2.1.68
H2MNU6	3.1.30.2
H2N947	3.1.13.5
H2NVZ6	4.2.1.68
H2P536	4.3.2.3
H2PB52	3.1.30.2
H2PT28	1.1.1.304
H2PTK7	3.1.30.2
H2QE69	4.2.1.68
H2QIC3	4.3.2.3
H2QIE0	4.3.2.3
H2QMB4	3.1.30.2
H2R4F4	3.1.13.5
H2S113	4.2.1.68
H2S114	4.2.1.68
H2S115	4.2.1.68
H2S116	4.2.1.68
H2S117	4.2.1.68
H2SWA3	1.1.1.304
H2U3V7	3.1.13.5
H2U3V8	3.1.13.5
H2U3V9	3.1.13.5
H2U3W0	3.1.13.5
H2UHG6	4.3.2.3
H2VBZ1	3.1.30.2
H2VBZ2	3.1.30.2
H2VPT6	3.1.13.5
H2VX89	1.10.3.4
H2WJM4	1.10.3.4
H2WUY9	1.1.1.304
H2Y5X8	4.2.1.68
H2YZ76	1.1.1.304
H2YZ77	1.1.1.304
H2ZCV9	3.1.13.5
H3AA15	4.3.2.3
H3B6R3	3.1.30.2
H3B9I8	4.2.1.68
H3B9I9	4.2.1.68
H3BAQ0	3.1.13.5
H3BAQ1	3.1.13.5
H3C3S7	3.1.13.5
H3C6B1	1.1.1.304
H3C9V9	3.1.30.2
H3CAS8	1.1.1.304
H3DCJ4	3.1.13.5
H3DD41	4.3.2.3
H3DIA6	4.2.1.68
H3EC13	1.10.3.4
H3EFK3	1.1.1.304
H3ER31	1.10.3.4
H3ER32	1.10.3.4
H3ESD4	1.1.1.304
H3FM18	1.10.3.4
H3FTP4	1.10.3.4
H3G6W3	3.4.25.2
H3G7F2	3.5.4.28
H3G851	2.3.1.179
H3G9F6	3.5.4.28
H3GMZ6	3.1.30.2
H3GRY0	4.1.3.17
H3GSF0	4.3.2.3
H3GSH6	3.5.1.47
H3HA42	3.1.13.5
H3HKA7	4.2.1.68
H3I0H9	1.2.1.79
H3I529	3.1.30.2
H3IQK0	3.1.13.5
H3JNG9	3.1.30.2
H6BLD8	1.1.1.276
H6BNR2	1.2.1.79
H6BUX5	4.99.1.7
H6BXF2	3.1.13.5
H6C3B0	1.1.1.304
H6C870	1.14.14.10
H6C8K6	3.5.1.47
H6CA80	1.13.11.39
H6CAM2	3.1.30.2
H6CB95	1.1.1.304
H6CBC5	2.3.1.183
H7C0W6	3.1.30.2
H7CGD9	1.18.6.1
H8X0B3	3.1.13.5
H8X6T1	1.1.1.276
H8Y5Z1	1.18.6.1
H8Y671	1.18.6.1
H9A9C3	1.18.6.1
H9EVK3	4.2.1.68
H9FV51	4.3.2.3
H9FVZ1	3.1.13.5
H9FVZ2	3.1.13.5
H9G6F9	3.1.13.5
H9GEU7	3.1.30.2
H9H1I1	4.3.2.3
H9HAP5	3.1.13.5
H9HB55	4.3.2.3
H9I5J0	1.1.1.304
H9IG20	4.2.1.68
H9ITP6	3.1.13.5
H9J2B8	4.2.1.68
H9JC73	1.1.1.304
H9JNU5	3.1.3.10
H9JNU6	3.1.3.10
H9JNU7	3.1.3.10
H9JNU8	3.1.3.10
H9JNU9	3.1.3.10
H9JNV0	3.1.3.10
H9JXQ6	4.2.1.68
H9JZZ5	3.1.13.5
H9K0V8	4.2.1.68
H9K4U0	4.2.1.99
H9K5G6	4.3.2.3
H9KCK9	3.1.13.5
H9KJU2	1.1.5.4
H9KUT7	3.1.13.5
H9KYV1	4.3.2.3
H9ZAY9	4.2.1.68
H9ZYN8	3.1.13.5
I0FLL5	4.2.1.68
I0YKV0	3.5.4.28
I0YNC8	3.4.21.19
I0YQ09	3.4.21.50
I0YQF6	3.1.13.5
I0YQR4	3.4.21.50
I0YRZ4	1.1.1.276
I0YS78	3.5.1.86
I0YV64	3.5.1.47
I0YYS2	3.2.2.8
I0Z6E8	1.3.7.5
I0Z7C5	3.4.25.2
I0Z800	3.4.21.50
I0Z9M1	3.5.1.86
I0ZAM2	3.4.21.50
I0ZAT0	3.5.1.47
I1BSV0	4.2.1.68
I1C7K3	2.3.1.183
I1CD04	1.12.1.3
I1CMP3	4.2.2.5
I1CP79	1.3.1.29
I1CR10	3.1.30.2
I1CRF7	4.2.1.68
I1CVG2	3.1.13.5
I1EED1	3.6.3.20
I1EJJ8	3.6.3.20
I1EQD7	3.5.4.28
I1ES86	6.2.1.30
I1F0Y3	3.6.3.20
I1F336	2.5.1.90
I1F525	3.6.3.20
I1F5H3	3.6.3.20
I1FA22	4.2.1.68
I1FA23	4.2.1.68
I1FA24	4.2.1.68
I1G5G0	1.1.1.304
I1GG57	3.4.21.19
I1GJK1	1.1.1.304
I1GL54	3.5.1.47
I1GNQ3	3.5.1.47
I1H2E3	3.5.1.47
I1H2E4	3.5.1.47
I1HNN6	3.5.1.47
I1IIH6	3.5.4.28
I1IYS8	1.13.11.61
I1IZS0	3.5.1.47
I1J0Q1	5.3.1.27
I1JYG0	3.5.1.47
I1JZ39	3.5.1.47
I1KAC2	3.5.1.47
I1KFD3	3.1.13.5
I1KGF9	3.5.1.47
I1KUY3	3.5.1.47
I1KUY4	3.5.1.47
I1KXL2	3.5.1.47
I1KXL3	3.5.1.47
I1LDT1	5.3.1.27
I1M5E5	3.5.1.47
I1MCX3	3.5.1.47
I1NGR9	5.3.1.27
I1NJF1	3.5.4.28
I1NP24	3.5.1.47
I1PH54	3.5.1.47
I1PM67	1.13.11.61
I1PN43	3.5.1.47
I1PNY9	5.3.1.27
I1Q9F9	3.5.1.47
I1Q9G0	3.5.1.47
I1Q9G1	3.5.1.47
I1QB21	3.1.13.5
I1RIH2	4.3.2.3
I1RLH7	4.3.2.3
I1RQV1	3.2.1.64
I1RRG6	3.1.30.2
I1RSU2	2.3.1.179
I1RTX7	2.3.1.81
I1RY27	4.2.1.68
I1S1Z5	4.99.1.7
I1S318	4.3.2.3
I1S335	1.1.1.304
I1S3M2	3.4.11.24
I2CT81	4.3.2.3
I2FXB6	1.1.1.276
I2FZ83	4.2.1.68
I2G427	2.1.1.44
I2GWK5	3.1.13.5
I2H2K6	1.1.1.276
I2JT04	1.1.1.276
I3J211	3.1.13.5
I3JFM4	4.2.1.68
I3JFM5	4.2.1.68
I3KAK8	4.3.2.3
I3LC92	4.2.1.68
I3M651	3.1.13.5
I3MLD1	4.2.1.68
I3MNQ3	3.1.30.2
I3NDW8	4.3.2.3
I3SCB1	3.5.1.47
I3SHI1	3.5.1.47
I3STS5	3.5.1.47
I3T1Y7	3.5.1.47
I4DKE4	3.1.3.10
I4DMW6	1.1.1.304
I4Y669	3.1.13.5
I4YGM5	4.2.1.68
I6N9J3	1.18.6.1
I6U9V2	1.1.1.264
I7IT72	1.1.5.4
I7M117	3.5.1.78
I7ME16	3.5.1.78
I7MHI0	3.5.1.78
[truncated: 996 more rows]

## Sheet: Prot 4 not obs EC  in Eukaryota
A0BQ08	2.5.1.89
A0BTW8	3.4.13.22
A0BXF0	1.8.2.3
A0BYK6	2.7.1.170
A0C1N3	2.6.1.37
A0CHK9	5.4.99.22
A0CRZ1	2.1.1.185
A0CUX2	2.1.1.178
A0CY18	5.4.99.22
A0D0S7	1.1.1.311
A0E2A8	4.2.1.129
A0EEC6	1.8.2.3
A0EEV6	1.8.2.3
A0EI22	2.3.1.193
A0NE22	2.4.1.230
A1C4G1	2.3.1.205
A1C4G8	2.3.1.205
A1C5H5	2.1.1.178
A1C707	3.5.1.91
A1C7P6	2.1.1.261
A1C8B4	2.1.1.261
A1C8L2	2.6.1.87
A1C8N5	4.2.1.103
A1C929	5.3.3.17
A1C9N4	3.2.1.172
A1C9N6	1.2.1.71
A1CA81	1.14.13.16
A1CAW2	4.2.1.53
A1CAY6	1.14.13.24
A1CB73	1.1.1.298
A1CC64	3.1.3.87
A1CC85	2.3.1.102
A1CC98	1.14.13.127
A1CCD5	2.3.1.205
A1CCF8	4.2.1.103
A1CCP4	1.1.1.144
A1CCQ8	1.14.13.114
A1CDC3	1.3.1.19
A1CDP9	2.1.1.181
A1CDU3	1.1.1.144
A1CE07	2.1.1.261
A1CEM9	1.14.13.24
A1CEQ2	1.5.1.44
A1CFW5	4.3.1.15
A1CIR5	2.1.1.185
A1CJE2	4.2.1.103
A1CKH5	2.1.1.197
A1CL45	1.5.1.44
A1CLI6	1.14.13.131
A1CLQ5	3.2.1.172
A1CLU6	4.2.1.53
A1CLZ0	3.7.1.19
A1CML5	1.14.13.92
A1CMY3	1.14.13.131
A1CN06	1.14.11.34
A1CN55	5.3.3.6
A1CP93	1.14.13.127
A1CPX6	4.1.3.39
A1CPZ2	4.2.1.129
A1CRP5	2.3.1.102
A1CSJ7	1.14.13.59
A1CST5	3.5.1.110
A1CTH5	3.1.1.83
A1CTX7	2.3.1.89
A1CU62	4.2.1.53
A1CUQ8	1.14.13.127
A1CUX9	4.2.1.103
A1CV02	2.7.1.170
A1CVA8	4.1.3.39
A1CVF9	2.3.1.205
A1CVP1	2.7.1.170
A1CW04	2.1.1.185
A1CY67	4.3.1.15
A1CYL4	1.14.13.24
A1D0D8	2.1.1.178
A1D0K9	2.7.1.170
A1D0Z2	2.1.1.261
A1D112	1.14.13.131
A1D2S1	4.1.3.39
A1D2U1	3.2.1.172
A1D2X5	2.7.1.170
A1D4I1	2.3.1.102
A1D5D0	3.2.1.179
A1D5N7	2.7.7.77
A1D5Q2	1.14.13.131
A1D6Z7	2.1.1.197
A1D7D8	1.1.1.332
A1D8I5	3.1.1.83
A1D8P1	4.2.1.129
A1D8P8	4.2.1.129
A1D9I6	5.3.3.17
A1DA03	3.2.1.172
A1DAB3	1.14.13.24
A1DAL3	1.5.1.44
A1DAR7	2.6.1.87
A1DBN4	1.14.12.12
A1DBZ9	1.14.13.92
A1DC19	2.3.1.205
A1DCI7	3.2.1.179
A1DD16	1.14.13.127
A1DD96	4.2.1.103
A1DE67	1.1.1.298
A1DEG9	1.14.13.24
A1DEJ0	4.2.1.53
A1DF79	1.14.13.16
A1DFI6	1.5.1.44
A1DFL0	1.14.13.24
A1DG83	1.14.13.59
A1DGH1	3.5.1.110
A1DGP8	2.5.1.7
A1DHN6	3.5.1.91
A1DI19	3.2.1.172
A1DIC3	2.1.1.261
A1DJ22	4.2.1.103
A1DJH6	4.2.1.130
A1DJL7	1.14.13.114
A1DJW4	4.2.1.103
A1DKF5	2.3.1.102
A1DKM0	3.1.3.87
A1DKR3	1.1.1.332
A1DKR4	1.14.13.16
A1DKU5	5.3.3.6
A1DL03	1.14.13.131
A1DLC4	1.14.13.92
A1DLJ0	1.1.1.269
A1DLN0	1.14.12.12
A1DMZ8	3.1.1.83
A1DN11	2.3.1.205
A1DNQ6	5.3.3.17
A1DP99	1.14.13.92
A1L2J8	2.1.1.178
A2APY7	2.1.1.197
A2D7K5	4.2.1.53
A2DAF2	3.5.1.82
A2DEC0	3.5.1.91
A2DGM9	2.7.8.20
A2DIY8	3.5.4.31
A2DTN2	5.1.3.13
A2DX07	2.7.8.20
A2DXJ6	2.7.8.20
A2DZL1	2.7.8.20
A2E002	2.7.8.20
A2E3S4	2.7.8.20
A2E8N7	1.1.1.298
A2E9A5	2.6.1.87
A2EDD3	2.7.8.20
A2EDX3	2.7.8.20
A2EKJ4	5.1.3.13
A2EKZ9	3.5.4.31
A2EPI8	2.7.8.20
A2EPI9	2.7.8.20
A2EUK2	2.7.8.20
A2EVG1	2.3.1.193
A2EWY7	2.7.8.20
A2F142	2.7.8.20
A2F2C2	2.7.8.20
A2F3R0	2.7.8.20
A2F4F9	4.1.99.19
A2F7I7	2.1.1.178
A2F7Q1	2.6.1.87
A2F8B1	2.7.8.20
A2F9H0	2.7.8.20
A2FD73	4.1.99.19
A2FFJ6	2.7.8.20
A2FYU6	4.2.1.53
A2GAX5	2.7.8.20
A2GI07	2.7.8.20
A2GI58	2.7.8.20
A2GS99	4.2.1.53
A2Q2M3	2.3.1.191
A2Q5S2	1.1.2.6
A2Q7D6	3.1.3.87
A2Q7M8	4.2.1.129
A2Q7N3	3.2.1.179
A2Q7Y1	1.1.1.298
A2Q873	2.3.1.102
A2Q9U9	2.1.1.185
A2QA12	2.4.1.250
A2QAC3	4.2.1.130
A2QBM5	3.5.4.31
A2QDA4	2.1.1.197
A2QEH2	5.3.3.6
A2QG12	1.5.1.38
A2QG89	4.1.2.42
A2QGB8	2.1.1.261
A2QGJ7	2.3.1.102
A2QHC5	1.14.13.127
A2QHF5	1.14.13.24
A2QIT8	1.14.13.127
A2QK68	1.14.13.92
A2QK94	1.14.12.12
A2QKH3	1.14.13.59
A2QL45	2.7.1.170
A2QMA8	1.14.13.24
A2QMI8	2.1.1.181
A2QNS5	1.1.1.268
A2QPA4	1.5.1.44
A2QPD3	4.2.1.103
A2QPK5	2.3.1.205
A2QRA5	4.2.1.129
A2QS13	1.14.13.127
A2QT72	1.14.13.131
A2QTP1	2.3.1.205
A2QW45	1.14.13.24
A2QX29	5.3.3.17
A2QX56	3.1.1.83
A2QXD3	1.5.1.44
A2QYK9	4.1.3.39
A2QZ90	3.5.1.110
A2QZM6	5.3.3.6
A2QZN9	2.3.1.205
A2R050	1.14.13.92
A2R0M8	1.14.13.131
A2R0Y2	1.14.13.127
A2R108	4.3.1.15
A2R1J8	5.3.3.6
A2R283	5.1.99.5
A2R2R2	1.14.13.16
A2R331	3.5.4.31
A2R337	3.2.1.172
A2R379	1.14.13.127
A2R388	1.14.13.92
A2R3S7	3.2.1.172
A2R3Y2	4.2.1.53
A2R4U1	1.14.12.19
A2R5X4	2.1.1.261
A2R6J3	2.6.1.87
A2R6L1	1.14.13.24
A2R6X1	2.1.1.178
A2R756	2.3.1.205
A2R8W7	2.3.1.205
A2R9S7	5.3.3.6
A2RAR4	1.2.1.67
A2TBU0	1.5.1.44
A2TBU1	1.5.1.44
A2TBU2	2.1.1.261
A2WL56	2.6.1.99
A2WTX2	1.1.3.41
A2WUU0	2.4.1.286
A2WUX5	2.1.1.185
A2X1G1	2.1.1.191
A2XD05	1.4.1.24
A2Y0T6	2.6.1.99
A2YB48	2.1.1.170
A2YMY3	3.1.1.85
A2YQI0	1.2.1.76
A2YY28	1.2.1.84
A2ZPQ4	2.6.1.99
A2ZXK7	2.4.1.286
A2ZXP3	2.1.1.185
A3AEK2	1.4.1.24
A3BA38	2.1.1.170
A3BLG2	3.1.1.85
A3GGB1	1.1.1.298
A3GGB2	1.1.1.313
A3KGL0	2.5.1.89
A3KGL2	2.5.1.89
A3KGL3	2.5.1.89
A3KP37	2.1.1.197
A3LNY0	5.3.3.17
A3LPN1	1.14.13.24
A3LQR2	1.14.13.16
A3LSP6	1.14.13.24
A3LSS3	1.14.12.12
A3LU76	1.14.13.131
A3LUP2	2.7.1.170
A3LVK0	1.14.13.131
A3LYD1	3.1.3.87
A3LZW9	1.14.13.24
A3M089	2.1.1.178
A4H3H7	2.6.1.37
A4H4U0	1.3.5.3
A4H8L9	2.4.1.250
A4H984	2.3.1.193
A4HEA3	4.1.3.39
A4HIZ4	2.1.1.178
A4HNH3	5.4.99.23
A4HP30	5.4.99.22
A4HT19	1.3.5.3
A4HWZ0	2.4.1.250
A4HXK2	2.3.1.193
A4I1P9	4.1.3.39
A4I6B1	2.1.1.178
A4IDD7	5.4.99.22
A4IGA8	2.1.1.178
A4QP35	4.3.1.27
A4RQR2	2.1.1.192
A4RQV8	2.1.1.189
A4RRM6	1.14.99.41
A4RS14	2.1.1.200
A4RSB2	5.4.99.20
A4RT55	5.4.99.23
A4RTP4	2.1.1.178
A4RUE6	2.1.1.177
A4RUK6	2.1.1.193
A4RUR9	1.14.99.41
A4RV36	2.1.1.192
A4RV88	1.14.99.41
A4RVK3	1.4.1.24
A4RXU4	2.3.1.193
A4RXU8	2.1.1.192
A4RY28	1.3.7.2
A4RYF4	2.1.1.172
A4RYM6	2.1.1.227
A4RZB6	2.3.1.89
A4S040	5.3.2.5
A4S075	5.4.99.23
A4S1J5	5.3.2.5
A4S1L0	5.4.99.23
A4S2A3	2.1.1.182
A4S2M8	5.4.99.24
A4S2S3	2.1.1.176
A4S3F8	2.1.1.170
A4S5K0	2.5.1.77
A4S5S0	2.1.1.181
A4S5T8	2.1.1.192
A4S696	3.1.1.15
A4S6L3	5.4.99.24
A4S6N6	2.1.1.185
A4S7H5	5.4.99.23
A4S7U0	2.1.1.185
A4S875	2.1.1.188
A4S8E5	2.7.4.22
A4S8N4	2.5.1.89
A4S8U3	5.4.99.22
A4S8W7	5.4.99.23
A4S9F7	5.4.99.19
A4S9U5	2.1.1.191
A4SA02	2.1.1.173
A4SA05	4.4.1.25
A4SA99	1.1.1.281
A4SB72	2.1.1.197
A4SBF0	2.1.1.193
A5AB66	2.4.99.17
A5AB78	1.5.1.44
A5ABB9	1.14.13.16
A5ABF6	1.14.13.16
A5AF13	2.1.1.192
A5AHP5	5.4.99.23
A5AL25	2.1.1.182
A5AP82	4.1.2.49
A5AR63	2.1.1.178
A5AX17	2.1.1.192
A5AX69	2.1.1.189
A5AYT2	3.1.1.85
A5B5F8	3.5.4.31
A5B9G3	2.6.1.99
A5BIE5	2.5.1.7
A5BLE0	1.2.1.84
A5BM21	1.2.1.84
A5BRD1	2.6.1.99
A5BUB9	3.1.1.85
A5C4L1	2.1.1.227
A5C9X2	2.1.1.177
A5CAV5	1.1.2.6
A5CBE1	4.1.3.39
A5DAA9	3.2.1.179
A5DAZ3	3.1.3.87
A5DCL9	2.1.1.185
A5DD33	5.3.3.17
A5DGE9	1.14.13.24
A5DMU9	2.7.1.170
A5DPD9	4.2.1.41
A5DPQ3	1.1.1.313
A5DUG8	2.1.1.185
A5DXI1	1.14.13.24
A5DYE7	1.14.13.131
A5DYL4	3.1.3.87
A5E2N7	1.14.13.131
A5E3R3	1.1.1.298
A5K1B3	2.1.1.181
A5K1F6	2.1.1.224
A5K259	2.1.1.193
A5K2B2	4.1.2.50
A5K3Q2	2.1.1.191
A5K4Z7	2.1.1.189
A5K8E4	2.1.1.171
A5K8W7	2.1.1.191
A5KA12	1.11.1.17
A5KBT2	5.4.99.22
A5KBZ3	2.3.2.6
A6MD18	4.1.3.39
A6MHV6	1.2.1.84
A6QQS8	2.1.1.178
A6QSF4	6.4.1.8
A6QU33	1.1.1.298
A6QUH0	2.1.1.261
A6R0V2	1.14.13.127
A6R292	4.2.1.103
A6R595	2.3.1.193
A6R5H2	2.1.1.178
A6R655	1.14.12.19
A6R8H0	2.1.1.197
A6R971	1.14.13.24
A6R9E5	4.2.1.129
A6R9T4	1.14.13.24
A6R9Z3	3.1.1.83
A6RAJ8	1.1.1.311
A6RBG0	2.1.1.261
A6RDQ3	5.3.3.17
A6RFA4	1.14.13.59
A6RFA6	2.3.1.102
A6RGP9	1.1.1.332
A6XNC2	2.4.1.286
A6XNC3	2.4.1.286
A6ZMT8	1.1.1.313
A6ZP45	2.1.1.185
A6ZRV1	2.3.1.193
A6ZS66	3.1.3.87
A6ZST5	5.3.3.17
A7AN67	2.3.1.193
A7APG7	2.1.1.224
A7APH7	2.1.1.264
A7APK0	2.1.1.181
A7APM5	2.1.1.193
A7AUD8	2.1.1.178
A7AUJ7	2.3.2.6
A7AUU1	2.1.1.176
A7E720	1.14.13.16
A7E9L1	1.5.1.44
A7E9W2	2.1.1.178
A7EBE4	2.7.1.170
A7EEA5	3.1.3.87
A7EEF6	1.14.13.59
A7EEY1	2.1.1.185
A7EG07	2.3.1.102
A7EL68	2.1.1.197
A7ELZ6	3.5.1.110
A7EMY5	4.1.3.39
A7EQ96	1.1.1.332
A7ER72	1.14.13.127
A7ERD5	5.4.3.2
A7ESX5	1.14.13.24
A7ET64	2.1.1.261
A7EW48	3.1.1.83
A7EWZ8	3.2.1.172
A7EYQ0	3.1.3.87
A7F100	4.1.3.39
A7F2K3	2.3.1.193
A7F2X5	2.3.1.102
A7F460	1.14.13.24
A7F6Y2	3.5.1.110
A7F875	1.1.1.298
A7F8B6	1.5.1.44
A7F9F7	1.14.13.131
A7F9F8	1.14.13.92
A7MBD2	2.1.1.185
A7RAF3	2.1.1.261
A7RGZ2	2.3.1.193
A7RM79	5.4.99.24
A7RUC5	2.5.1.7
A7RZS6	1.14.99.41
A7S2A7	2.1.1.197
A7S540	5.3.3.17
A7S592	4.2.2.21
A7S5W0	3.5.3.3
A7S5Z9	2.1.1.178
A7S9D0	2.4.1.230
A7SBV2	2.5.1.89
A7SHM7	2.6.1.37
A7SIA8	2.4.1.230
A7SK94	2.1.1.181
A7SNV9	2.1.1.185
A7SRW6	4.1.2.42
A7SRW8	4.1.2.42
A7SS48	4.1.2.49
A7SSN9	4.2.2.21
A7SV30	2.1.1.182
A7SZS3	4.2.2.21
A7T1E4	4.2.2.21
A7T2T3	1.1.1.262
A7T3U1	3.1.4.52
A7T451	3.1.4.52
A7T461	3.1.4.52
A7T470	3.4.21.88
A7T586	6.3.2.10
A7T6N3	5.4.99.22
A7T6W4	5.1.3.13
A7T716	4.2.2.21
A7T8Q7	3.1.4.52
A7T9P7	3.1.4.52
A7TA52	4.2.1.135
A7TA99	5.4.1.2
A7TB45	4.2.1.135
A7TB51	2.3.1.109
A7TBE0	2.5.1.97
A7TCZ0	1.14.13.149
A7TD19	4.2.2.21
A7TD34	1.1.1.144
A7TD69	3.4.21.88
A7TDA7	1.1.1.144
A7TGH2	2.3.1.193
A7TIS1	1.1.1.313
A7TLX3	2.1.1.178
A7TMY5	5.3.3.17
A7UNJ9	1.5.1.44
A7UQU6	2.4.99.13
A7UQU8	2.7.4.22
A7UW96	2.3.1.193
A7UWN7	1.14.13.131
A7UX10	2.1.1.181
A7UX65	1.14.13.113
A7YVD8	1.14.13.16
A7YVI3	1.14.13.16
A7YVI4	1.14.13.16
A8B636	2.1.1.178
A8BXS3	2.3.1.193
A8C7R3	1.5.1.44
A8C7R7	1.1.1.332
A8C7S0	2.1.1.261
A8C7S1	1.5.1.44
A8CVF8	2.1.1.261
A8DVB4	3.1.4.52
A8DVU0	2.1.1.170
A8DVU3	2.4.1.7
A8DW08	1.4.99.5
A8DWJ6	5.1.3.13
A8DWU2	3.1.4.52
A8HM62	1.1.1.313
A8HMR0	2.1.1.192
A8HMV2	2.1.1.181
A8HQB8	2.1.1.192
A8HUC3	2.1.1.197
A8HVL4	2.1.1.178
A8HVY8	1.8.1.14
A8HX47	2.5.1.89
A8HY38	1.1.2.6
A8HZJ0	3.5.1.110
A8I0E4	2.1.1.223
A8I3K8	2.1.1.192
A8I5T8	1.4.1.24
A8I7E9	5.4.99.19
A8I8N2	2.1.1.192
A8I9K4	2.7.4.22
A8IAF7	5.4.99.23
A8IBQ0	2.1.1.227
A8ICF1	4.1.2.49
A8IJ71	2.1.1.189
A8ILD0	1.14.99.41
A8IPY9	1.1.2.6
A8IRB7	3.5.1.110
A8IUA8	2.1.1.200
A8IWF9	2.3.1.193
A8J096	2.1.1.200
A8J0B4	2.1.1.170
A8J1V0	2.1.1.238
A8J1Y1	3.5.1.91
A8J2M2	4.1.2.42
A8J3T4	3.5.4.31
A8J3V1	2.1.1.177
A8J541	2.1.1.237
A8J6H0	2.1.1.173
A8J7U1	2.1.1.191
A8J882	2.1.1.192
A8J8J0	1.14.99.41
A8J902	1.14.99.41
A8J9D1	2.1.1.200
A8J9K0	2.1.1.191
A8JB96	5.4.99.23
A8JE89	2.5.1.77
A8JHY4	2.3.1.89
A8JKD7	1.1.1.144
A8K0B9	2.1.1.182
A8KBQ2	4.1.2.49
A8N322	3.1.1.83
A8N4W7	5.3.3.6
A8N6L3	3.5.1.91
A8N776	1.1.1.311
A8N7Y6	1.1.1.269
A8N966	1.14.13.127
A8NCM0	4.2.1.103
A8NF99	1.14.13.59
A8NFH3	1.1.1.298
A8NFQ8	2.1.1.178
A8NHB2	3.2.1.179
A8NJ16	5.4.99.24
A8NQ34	1.5.1.44
A8NQE5	1.5.1.44
A8NQX9	4.2.1.103
A8NU47	3.5.2.19
A8NYL7	3.1.1.83
A8NYQ0	2.1.1.197
A8P337	1.5.1.44
A8P338	1.5.1.44
A8P7G6	1.5.1.44
A8P942	4.1.3.39
A8PAG5	1.14.13.92
A8PBA0	4.2.1.103
A8PE81	1.5.1.44
A8PEG1	4.2.1.130
A8PK23	2.5.1.89
A8PL10	2.1.1.178
A8PRG7	5.1.3.13
A8PS36	1.1.1.313
A8PVI1	1.14.13.59
A8PVI2	2.3.1.102
A8PVI8	5.3.3.17
A8Q1F5	1.14.13.92
A8Q1P2	2.5.1.89
A8Q1Q2	3.2.1.172
A8Q258	5.3.3.6
A8Q5J6	3.1.1.83
A8Q736	2.1.1.181
A8Q8L5	2.1.1.197
A8QCS2	2.3.1.193
A8QD07	2.3.1.193
A8QD82	1.14.13.127
A8WYZ2	5.1.3.13
A8X0Y5	2.5.1.89
A8XRL7	4.1.2.49
A8XU15	1.8.2.3
A8XYS3	2.1.1.197
A9BKY4	2.1.1.170
A9BLA1	2.3.1.193
A9CP13	4.3.1.27
A9JS08	5.3.3.17
A9LFJ3	2.6.1.90
A9LFJ5	2.6.1.90
A9LFJ6	1.2.1.83
A9LFJ9	1.1.1.262
A9NLT8	3.1.1.85
A9NRL9	1.2.1.76
A9NSE8	1.2.1.84
A9NSF2	3.1.1.85
A9NTD9	2.1.1.193
A9NTS6	1.2.1.76
A9NVJ4	2.1.1.192
A9NW22	2.1.1.176
A9NYZ7	2.1.1.227
A9P1M0	3.1.1.85
A9PI88	3.1.1.85
A9RDM6	2.6.1.99
A9RFM4	2.6.1.99
A9RI10	2.7.4.22
A9RNE4	2.1.1.227
A9RR67	2.6.1.99
A9RR98	3.2.1.172
A9RSI2	2.1.1.193
A9RSL5	2.6.1.99
A9RSU8	1.1.2.6
A9RSW3	4.1.3.39
A9RVF6	1.2.1.84
A9RVX3	5.4.99.26
A9RWM2	1.14.13.92
A9RXI9	1.1.3.41
A9RZN1	5.4.99.24
A9S1C9	2.1.1.192
A9S299	3.1.1.85
A9S2B9	3.2.1.172
A9S562	2.7.8.30
A9S584	1.4.1.24
A9S7M5	2.1.1.176
A9SB21	3.5.4.31
A9SG51	5.4.99.22
A9SI22	2.1.1.192
A9SJ86	2.4.2.43
A9SKG0	2.1.1.189
A9SKM2	2.6.1.99
A9SL05	1.4.1.24
A9SM91	2.3.1.193
A9SMM2	1.2.1.76
A9SMN6	1.4.1.24
A9SPB7	2.5.1.7
A9SPS8	4.1.2.49
A9SQP0	4.2.1.103
A9SUW1	1.4.1.24
A9SV68	2.1.1.200
A9SXJ2	3.5.1.110
A9SY99	1.2.1.84
A9SYC0	3.4.24.75
A9SZ46	2.5.1.77
A9T1P8	3.5.1.91
A9T5A7	2.6.1.99
A9T6G4	2.1.1.185
A9T761	2.1.1.192
A9T955	1.1.3.41
A9TA31	3.2.1.172
A9TA65	1.4.1.24
A9TBA9	2.1.1.197
A9TDS2	3.2.1.172
A9TGD6	1.4.1.24
A9THC4	2.1.1.178
A9TIY7	2.7.4.22
A9TJM0	1.4.1.24
A9TPI8	1.4.1.24
A9TQL4	3.1.1.85
A9TSQ2	2.1.1.192
A9TU71	2.1.1.177
A9TUC9	2.1.1.191
A9TVD7	5.4.99.23
A9TXN9	2.1.1.181
A9TZ90	2.1.1.170
A9TZG6	1.3.7.2
A9U2J1	2.4.99.12
A9U3Q1	6.3.4.20
A9U4J5	3.1.1.85
A9U4V9	1.4.1.24
A9U6E3	2.3.2.3
A9U6R5	3.2.1.170
A9U6S9	1.1.1.336
A9U6Y3	5.1.1.8
A9U738	3.2.1.179
A9U7F1	1.14.14.9
A9U7G1	2.1.1.190
A9U7I8	1.1.1.144
A9U7J6	3.2.1.86
A9U7S5	2.5.1.7
A9U7X2	3.1.4.52
A9U7Y8	2.1.1.132
A9U802	1.3.99.31
A9U837	2.3.1.89
A9U869	6.3.2.10
A9U8C8	5.1.3.23
A9ULI1	2.5.1.89
A9UPH2	2.1.1.197
A9USL4	2.3.1.178
A9USU4	4.3.1.27
A9UT27	3.2.1.179
A9UX73	2.1.1.178
A9UXA2	2.7.1.170
A9UXK4	4.1.3.39
A9V035	2.3.1.193
A9V152	2.6.1.99
A9V182	5.4.99.23
A9V1R4	4.2.1.8
A9V2W3	3.2.1.81
A9V393	4.2.1.8
A9V4C5	2.1.1.192
A9V4W7	2.1.1.181
A9V7S3	1.1.1.269
A9V859	4.1.2.42
A9V9F0	2.4.1.250
A9V9F3	4.2.1.7
A9VBI1	2.3.2.6
B0CRL5	3.1.1.83
B0CS69	2.1.1.178
B0CSD5	1.1.1.298
B0CT20	1.4.3.20
B0CT42	1.5.1.44
B0CT43	1.5.1.44
B0CUE4	1.14.13.127
B0CXK0	2.1.1.197
B0D390	3.2.1.179
B0D7J6	2.3.1.193
B0D7R4	5.4.99.26
B0D8L0	3.1.1.83
B0DCD8	1.14.13.24
B0DIP1	4.2.1.103
B0DJG2	4.2.1.103
B0DKL0	1.14.13.24
B0DKW8	2.1.1.190
B0DLV9	1.14.11.34
B0DTU6	1.2.1.67
B0DTX2	1.5.1.44
B0DU74	3.5.1.91
B0DYH5	3.2.1.172
B0E359	1.14.11.34
B0EAZ5	2.1.1.200
B0ECJ1	3.1.3.71
B0EE84	2.3.1.193
B0EHA4	5.4.99.24
B0ESQ3	2.1.1.189
B0EUJ6	2.1.1.178
B0FYM2	3.4.21.111
B0FYM3	3.4.21.111
B0FYM4	3.4.21.111
B0LD08	1.8.2.3
B0W4C9	2.5.1.89
B0W4D0	2.5.1.89
B0WB42	1.8.2.3
B0WLE5	2.1.1.182
B0WP12	2.3.1.193
B0WPY5	2.4.1.230
B0WPY6	2.4.1.230
B0WPY7	2.4.1.230
B0WPY8	2.4.1.230
B0WPY9	2.4.1.230
B0WTT8	2.1.1.178
B0WY29	4.1.2.49
B0X0J2	2.1.1.181
B0X172	5.4.99.29
B0X8H0	2.1.1.181
B0XK70	2.1.1.197
B0XM35	2.3.1.205
B0XNM3	2.3.1.102
B0XPD5	1.14.13.131
B0XQQ3	3.2.1.172
B0XQS2	4.1.3.39
B0XRM0	1.14.13.127
B0XRS0	3.5.1.110
B0XS03	2.5.1.7
B0XSS2	4.3.1.15
B0XTC6	3.5.1.91
B0XU43	3.2.1.172
B0XUL4	2.1.1.261
B0XUS8	1.5.1.44
B0XV23	1.14.13.114
B0XW06	1.5.1.44
B0XW07	1.5.1.44
B0XW09	2.5.1.100
B0XW10	1.1.1.332
B0XW12	2.3.1.205
B0XW16	2.1.1.261
B0XW64	1.14.13.59
B0XWP2	1.14.13.114
B0XWS7	4.2.1.130
B0XXT0	2.1.1.197
B0XY48	1.14.13.127
B0XY81	1.1.1.332
B0XZD4	3.1.3.87
B0XZK5	1.14.13.131
B0XZN3	4.2.1.53
B0XZN4	1.8.1.14
B0XZQ3	2.3.1.102
B0XZR4	1.14.13.127
B0Y0E5	4.2.1.103
B0Y0L9	1.14.13.24
B0Y0W8	1.1.1.298
B0Y1K0	2.7.1.170
B0Y1Y7	2.1.1.178
B0Y2I6	4.2.1.103
B0Y3Q5	1.14.13.16
B0Y4E9	4.2.1.53
B0Y4U8	2.1.1.185
B0Y565	4.2.1.129
B0Y595	2.7.1.170
B0Y7Z6	3.1.1.83
B0Y806	2.3.1.205
B0Y940	3.2.1.179
B0Y994	4.2.1.103
B0YAM1	1.4.3.24
B0YAX2	1.14.13.92
B0YBJ5	4.2.1.129
B0YBM6	1.14.13.24
B0YCE5	1.3.1.19
B0YCM0	3.2.1.179
B0YD58	1.14.12.12
B0YD96	1.1.1.269
B0YDA3	2.1.1.261
B0YDE5	1.14.13.92
B0YDQ6	1.14.13.131
B0YDX8	5.3.3.6
B0YE04	4.2.1.41
B0YEB9	5.3.3.17
B0YET0	3.2.1.172
B0YF11	4.1.3.39
B0YF73	2.7.1.170
B0YF82	4.2.1.103
B1GUU8	3.6.1.40
B1H151	2.1.1.182
B1PAT2	1.2.1.84
B1WC14	5.4.99.23
B1X3H7	2.1.1.190
B1X3K7	2.1.1.176
B1X3M4	2.5.1.7
B1X3M7	2.1.1.192
B1X3W6	2.1.1.170
B1X3X0	2.1.1.227
B1X411	2.1.1.185
B1X420	2.1.1.182
B1X4A6	3.1.2.28
B1X4C1	5.4.99.23
B1X4J4	1.1.1.262
B1X4S1	2.4.1.187
B1X4T3	2.7.8.35
B1X576	2.1.1.173
B1X591	3.1.3.71
B1X5B9	2.4.99.17
B1X5G5	2.1.1.200
B1X5I1	5.4.99.22
B1X5M1	2.6.99.2
B1X5M7	2.1.1.193
B1X5T0	2.7.4.22
B2A939	2.1.1.178
B2ABC0	1.5.1.44
B2ACG7	3.1.1.85
B2AEI8	2.3.1.102
B2AEK0	1.14.13.131
B2AEK7	1.14.13.131
B2AF83	1.1.1.144
B2AKV8	2.3.1.193
B2ALX0	5.4.3.2
B2AMB5	3.5.1.110
B2AMQ0	2.3.1.102
B2ANM1	3.5.1.101
B2AQ85	1.1.5.2
B2AQD0	1.14.13.114
B2AQE3	1.14.13.59
B2ARP0	3.1.1.83
B2AU21	1.14.13.92
B2AWW6	5.3.3.6
B2AWW7	5.3.3.6
B2AY73	1.2.1.67
B2AYR1	4.1.3.39
B2AZF9	2.1.1.261
B2AZT8	2.1.1.181
B2B044	1.2.1.71
B2B1P4	2.1.1.197
B2B2S7	1.1.1.298
B2B345	1.14.11.34
B2B381	1.14.13.24
B2B3I8	1.5.1.44
B2B3Z5	1.8.1.14
B2B409	1.14.13.127
B2B4F3	2.1.1.185
B2B519	1.14.13.114
B2GV71	2.1.1.197
B2KWI1	1.14.13.59
B2KWI2	2.3.1.102
B2MUB8	2.1.1.182
B2VQU4	1.5.1.44
B2VRE8	2.1.1.197
B2VTS1	3.2.1.172
B2VTS9	5.3.3.17
B2VTZ3	3.5.1.110
B2VUL3	1.1.1.332
B2VVH3	1.14.13.16
B2VVL3	2.1.1.178
B2VW53	3.2.1.179
B2VWM0	2.3.1.102
B2VWW7	2.3.1.102
B2VWW8	1.14.13.59
B2VX77	1.1.1.298
B2VXL6	2.7.1.170
B2W2A5	1.1.1.136
B2W2K2	1.14.13.127
B2W3M3	1.14.11.34
B2W5T3	5.4.3.2
B2W677	4.1.2.42
B2W795	4.2.1.103
B2W7M5	5.3.3.6
B2W7N2	1.14.13.92
B2W7X1	1.14.12.12
B2W913	1.14.13.131
B2W9Z3	3.1.1.83
B2WAS9	3.2.1.172
B2WAV3	1.14.13.24
B2WBD6	1.14.13.92
B2WCJ6	1.14.13.24
B2WDH8	3.5.4.31
B2WDN9	3.5.1.110
B2WEC0	1.14.13.16
B2WF88	1.5.1.44
B2WFB3	1.14.13.59
B2WFD7	2.1.1.261
B2WG38	3.1.3.87
B2WH95	1.14.13.24
B2WHP2	3.5.1.91
B2WHP8	1.14.13.24
B2WIR8	1.14.13.114
B2WKX2	1.2.1.71
B2WKY5	4.2.1.130
B2WKY6	6.4.1.8
B2WKZ4	3.2.1.172
B2WMV7	3.5.1.107
B2WN82	1.14.13.16
B2WP48	1.14.13.59
B2WPA1	1.14.13.16
B3DL09	2.1.1.181
B3FWS3	1.14.13.92
B3G435	2.1.1.172
B3G454	2.1.1.172
B3G4H7	1.14.13.92
B3GUV0	2.5.1.89
B3KR61	2.1.1.197
B3KZS8	1.11.1.17
B3L0G1	5.4.99.22
B3L0M6	2.3.2.6
B3L5E5	2.1.1.189
B3L7C7	4.1.2.50
B3L7I4	2.1.1.193
B3L886	2.1.1.171
B3L9R1	2.1.1.191
B3LAU1	2.1.1.224
B3LDA7	2.1.1.191
B3LJM8	2.1.1.185
B3LMB4	1.1.1.313
B3LNY9	2.3.1.193
B3LSF0	5.3.3.17
B3LWG2	1.3.1.25
B3LY76	4.1.2.49
B3M4B3	2.1.1.182
B3MEN0	2.1.1.178
B3MHH1	2.1.1.197
B3MRI1	2.5.1.89
B3MTK6	2.1.1.197
B3MVD3	2.4.1.230
B3MZH0	2.3.1.193
B3N401	2.4.1.230
B3NGZ5	2.1.1.182
B3NQN5	2.1.1.181
B3NRE4	2.1.1.197
B3NUK9	2.3.1.193
B3NXZ5	2.5.1.89
B3P2H2	1.1.1.268
B3P8H0	4.1.2.49
B3P8V4	1.8.1.14
B3RKW3	2.1.1.197
B3RLU6	2.3.1.193
B3RMY0	2.1.1.193
B3RTY6	2.1.1.254
B3RX30	5.4.99.29
B3RXK6	1.1.1.311
B3RXS7	4.1.2.42
B3RYD6	2.5.1.89
B3S0S7	2.1.1.185
B3S3V1	2.1.1.181
B3S8H9	2.5.1.7
B3S9G4	5.3.3.17
B3S9J8	2.1.1.197
B3S9Z9	5.3.3.17
B3SA00	5.3.3.17
B3SE72	5.3.3.17
B3SF70	2.6.1.90
B3VI55	2.7.1.170
B4FF10	2.6.1.99
B4FF45	2.1.1.197
B4FFC2	2.1.1.192
B4FGW3	2.1.1.192
B4FJJ4	5.4.99.23
B4FLT1	2.7.4.22
B4FMH0	2.1.1.192
B4FNR9	5.4.99.23
B4FNT8	4.1.3.39
B4FQ44	2.6.1.99
B4FQQ3	1.2.1.84
B4FQV1	2.1.1.192
B4FR39	4.1.2.49
B4FSB1	2.7.4.22
B4FT13	2.1.1.192
B4FTU8	2.1.1.197
B4FUD7	1.2.1.84
B4FX06	3.5.4.31
B4FXA9	2.1.1.185
B4FXW7	2.1.1.192
B4FYZ3	1.4.1.24
B4G041	2.1.1.189
B4G1G0	1.2.1.76
B4G706	2.4.1.230
B4GB12	2.1.1.181
B4GP99	4.1.2.49
B4GUU8	2.3.1.193
B4H3V4	2.5.1.89
B4H546	2.1.1.178
B4H8F9	2.1.1.197
B4HAG9	2.1.1.182
B4HEX6	2.1.1.182
B4HFV5	4.1.2.49
B4HQZ6	2.1.1.197
B4HRT8	2.1.1.181
B4IE35	2.4.1.230
B4IK03	2.3.1.193
B4IL56	2.5.1.89
B4IWV2	2.3.1.193
B4IZB8	2.1.1.182
B4J1G8	1.8.2.3
B4J600	2.1.1.181
B4J884	2.1.1.178
B4JGH7	2.1.1.164
B4JIB5	4.1.2.49
B4JJ54	2.3.1.193
B4JN95	2.5.1.89
B4JR45	2.4.1.230
B4JST9	1.1.1.268
B4JW03	2.1.1.197
B4KA71	4.1.2.49
B4KCR4	1.3.1.25
B4KIT7	2.4.1.230
B4KP22	2.1.1.181
B4KQ01	2.1.1.178
B4KTD2	2.1.1.197
B4KUS7	2.1.1.182
B4L3L0	2.3.1.193
B4L4Q2	2.5.1.89
B4L9B6	1.8.2.3
B4LBP6	1.8.2.3
B4LCR3	2.1.1.182
B4LJD6	2.1.1.197
B4LLL9	2.1.1.181
B4LQI4	2.4.1.230
B4LYR2	2.1.1.164
B4M0S3	4.1.2.49
B4M2G1	2.5.1.89
B4MD85	2.3.1.193
B4MDU5	2.1.1.178
B4MP62	2.1.1.181
B4MW04	2.4.1.230
B4N1W3	2.5.1.89
B4N3I4	1.8.2.3
B4N4L6	2.1.1.182
B4N5Z9	2.1.1.178
B4N7A9	4.1.2.49
B4NJ98	2.1.1.164
B4NJL6	4.1.2.49
B4NNF0	2.1.1.197
B4NPZ5	2.3.1.193
B4P1V6	2.4.1.230
B4P439	2.1.1.197
B4P7T7	2.1.1.181
B4PNU9	4.1.2.49
B4PUV4	1.3.1.25
B4Q011	2.3.1.193
B4Q0Q1	2.5.1.89
B4Q3B6	2.4.1.230
B4QEW9	2.1.1.197
B4QGD8	2.1.1.181
B4R218	4.1.2.49
B4R692	2.5.1.89
B4R6R6	2.3.1.193
B5A258	3.4.21.91
B5ATU2	2.6.1.99
B5DWF7	1.1.1.268
B5RTD8	3.2.1.179
B5RTN8	1.14.13.16
B5VJW0	5.3.3.17
B5VPZ4	1.1.1.313
B5VQR6	2.3.1.193
B5VR24	3.1.3.87
B5VS84	2.1.1.185
B5X2Y4	2.1.1.181
B5Y3J7	2.1.1.192
B5Y415	5.4.99.29
B5Y4E0	2.1.1.102
B5Y4P8	3.4.24.40
B5Y5B8	2.1.1.173
B5YLZ7	2.1.1.173
B5YMC9	5.4.99.22
B5YMT4	2.5.1.89
B5YMZ7	2.1.1.182
B6A9D2	3.2.1.133
B6AB39	2.3.1.193
B6ACJ9	2.4.1.250
B6ADJ3	2.1.1.193
B6ADK5	2.1.1.181
B6AEB0	2.1.1.192
B6AIE8	2.1.1.178
B6D5I7	2.1.1.261
B6ETP4	2.5.1.89
B6GVR8	4.2.1.53
B6GW54	1.14.13.92
B6GYK1	2.7.1.170
B6GZH3	3.1.1.85
B6H019	3.2.1.172
B6H020	3.5.4.31
B6H0N8	2.1.1.181
B6H1Z8	2.3.1.205
B6H277	3.5.1.110
B6H2G4	1.14.13.59
B6H2Q3	1.14.13.131
B6H3M7	5.3.3.17
B6H3Y4	5.3.3.6
B6H4Y9	3.1.3.87
B6H4Z7	2.6.1.91
B6H5E9	5.1.3.20
B6H6C2	1.14.13.127
B6H7G4	1.14.13.92
B6H7T9	4.2.1.53
B6H7Z5	2.3.1.102
B6H8A9	2.3.1.102
B6H8S4	1.14.13.92
B6H954	4.2.1.53
B6H986	1.14.13.92
B6H9M6	1.14.13.16
B6H9Q1	1.5.1.44
B6HBV1	2.1.1.197
B6HCE1	1.14.11.34
B6HCM5	1.5.1.44
B6HED6	3.5.99.5
B6HGM5	1.5.1.44
B6HH89	4.1.2.42
B6HHQ5	2.1.1.178
B6HIE7	1.1.1.298
B6HIH0	1.14.13.24
B6HIL0	4.2.1.103
B6HJ27	4.1.3.39
B6HJJ6	1.14.13.92
B6HJJ9	1.3.1.25
B6HK76	4.2.1.53
B6HM31	1.14.13.24
B6HMB4	1.1.1.311
B6HNS3	1.14.13.114
B6HNZ4	4.2.1.53
B6HNZ7	1.14.13.131
B6HP10	3.2.1.172
B6HPN0	3.1.3.87
B6HPV5	4.3.1.15
B6HQG5	4.2.1.129
B6HQU1	2.3.1.102
B6HRR2	2.1.1.185
B6HS25	1.14.13.131
B6HT90	1.14.13.24
B6HTH6	4.2.1.103
B6HUQ1	1.14.13.92
B6HUY3	5.3.3.6
B6HVY5	1.2.1.71
B6JVQ4	2.3.1.102
B6JY33	1.1.1.313
B6JZ27	1.1.1.313
B6K1M6	4.3.99.3
B6K2E9	2.1.1.178
B6K412	4.2.1.129
B6K4D6	1.1.1.313
B6K5Q2	1.1.1.298
B6K5Q7	1.14.13.59
B6K884	3.1.3.87
B6KDA8	2.1.1.189
B6KDM1	2.1.1.191
B6KFM9	4.2.1.41
B6KG51	5.4.99.20
B6KKC0	2.1.1.178
B6KMV2	2.1.1.191
B6KN66	1.11.1.17
B6KND1	2.1.1.192
B6KPF5	2.1.1.192
B6KPH2	2.4.1.250
B6KS22	2.3.1.193
B6KS91	2.1.1.227
B6KTG1	2.1.1.176
B6KUN8	1.14.13.127
B6KV82	2.1.1.182
B6Q3V7	4.1.3.39
B6Q464	3.5.1.110
B6Q495	3.1.3.87
B6Q549	1.14.13.24
B6Q582	1.14.13.24
B6Q5C3	3.2.1.172
B6Q5U4	2.1.1.197
B6Q5U7	1.1.1.298
B6Q6L2	1.14.13.127
B6Q879	1.14.13.131
B6Q8C0	2.1.1.261
B6Q8G3	1.14.13.127
B6Q8V2	1.14.13.59
B6Q921	1.14.13.114
B6Q965	3.5.1.110
B6QBF8	1.1.1.327
B6QBU3	1.14.13.131
B6QER9	1.14.13.127
B6QEZ4	5.3.3.6
B6QF07	2.1.1.185
B6QFB1	3.2.1.172
B6QFK1	1.14.13.24
B6QFT3	2.7.7.77
B6QGI9	5.3.3.17
B6QIY9	1.14.13.59
B6QJN3	1.14.13.127
B6QJU3	2.1.1.181
B6QJZ4	1.14.13.127
B6QKC1	3.5.1.107
B6QKC5	3.5.1.107
B6QKM4	2.3.1.102
B6QLI8	1.5.1.44
B6QLV5	4.2.1.103
B6QMU9	1.3.1.56
B6QN19	1.14.13.127
B6QND0	1.14.13.114
B6QSB0	4.2.1.53
B6QSG0	3.5.4.31
B6QSS2	1.14.13.114
B6QSW4	2.3.1.102
B6QWF1	1.14.13.131
B6SF67	5.1.1.12
B6SRT6	2.1.1.197
B6SW98	2.1.1.189
B6SXP1	2.1.1.181
B6T632	2.1.1.197
B6T6Q0	5.4.99.23
B6T6Y2	1.2.1.76
B6TA00	4.1.2.49
B6TBE9	4.1.2.49
B6TC37	2.7.4.22
B6TC55	4.1.2.49
B6THR6	4.1.2.49
B6TJL6	3.5.4.31
B6TK37	2.6.1.99
B6TTU5	2.6.1.99
B6TXP4	5.4.99.23
B6TZH1	2.1.1.192
B6TZX1	1.2.1.84
B6U0V0	1.2.1.84
B6U1G0	2.1.1.170
B6U2M4	5.4.99.24
B6U4E1	2.1.1.177
B6U5R4	2.6.1.99
B6U7U0	5.4.99.22
B6UB64	2.1.1.192
B6UCU6	2.1.1.227
B7F9S3	1.2.1.84
B7FFB7	1.2.1.84
B7FK72	4.1.2.49
B7FL24	2.7.4.22
B7FLN5	2.1.1.192
B7FLQ6	1.2.1.84
B7FPZ6	1.3.8.3
B7FQZ4	2.3.2.6
B7FRE5	2.4.1.250
B7FRP1	2.1.1.170
B7FS49	3.5.1.110
B7FSE2	1.14.99.41
B7FST2	2.1.1.193
B7FSV0	2.1.1.178
B7FTA7	4.1.2.50
B7FTM7	5.4.99.22
B7FTN5	2.1.1.191
B7FTT8	1.3.7.2
B7FTT9	1.3.7.2
B7FTW5	2.1.1.192
B7FUZ0	3.5.1.110
B7FV41	2.1.1.173
B7FVV1	5.4.99.23
B7FWH7	2.1.1.101
B7FWY3	2.1.1.177
B7FX71	5.4.3.2
B7FXU8	2.1.1.242
B7FYG9	2.1.1.197
B7FYH0	5.4.99.26
B7FYX4	1.14.99.41
B7FZP4	2.1.1.192
B7G017	2.1.1.264
B7G0C6	5.4.99.24
B7G0Q3	5.4.99.26
B7G1H6	2.3.1.193
B7G1P9	5.4.99.22
B7G1S8	2.6.1.87
B7G1X3	3.5.1.110
B7G1Y5	5.4.99.22
B7G2A1	4.1.3.39
B7G3Y8	5.4.99.21
B7G4K5	5.4.99.29
B7G663	2.7.1.165
B7G6C8	5.4.99.19
B7G6X0	1.11.1.17
B7G712	1.14.99.41
B7G778	2.1.1.185
B7G7A2	2.1.1.182
B7G7C2	3.4.21.111
B7G7C3	3.4.21.111
B7G7C7	3.4.21.111
B7G7C8	3.4.21.111
B7G8W7	5.4.99.29
B7GA01	1.8.1.14
B7GAD6	4.1.2.49
B7GAM3	5.4.99.23
B7GAM5	2.1.1.185
B7GDA2	2.1.1.192
B7GDB6	3.4.21.111
B7GDX8	2.1.1.190
B7GE77	2.1.1.101
B7GEA2	2.1.1.186
B7P252	2.7.1.170
B7P2L1	5.4.99.29
B7P3L6	2.1.1.197
B7P694	2.1.1.182
B7P792	2.3.1.193
B7P8A2	1.1.1.144
B7PDK8	2.1.1.178
B7PHJ2	2.1.1.182
B7PIZ3	1.4.1.9
B7PQB1	2.1.1.197
B7PSY7	1.1.1.144
B7PXR1	2.1.1.185
B7PYG1	5.4.99.24
B7Q013	4.1.2.49
B7Q5P6	2.1.1.197
B7Q821	2.1.1.197
B7QF68	2.1.1.185
B7QGK2	2.1.1.197
B7QK69	1.17.2.1
B7S3K7	3.4.21.111
B7S3L2	3.4.21.111
B7S3M1	2.1.1.192
B7XHE0	2.1.1.178
B7XNL7	2.1.1.181
B7XQW7	1.1.1.144
B7ZTC1	2.1.1.182
B7ZUA2	2.1.1.197
B8A173	1.4.1.24
B8A2T8	2.1.1.176
B8A4Y6	2.1.1.181
B8A983	3.5.1.91
B8A9M2	2.7.4.22
B8A9X8	2.1.1.192
B8ABE3	2.6.1.98
B8ACC7	2.1.1.192
B8ACH0	2.4.99.12
B8ADQ3	2.1.1.189
B8AFL0	3.5.1.110
B8AGK9	2.1.1.181
B8AHP5	2.1.1.178
B8AHZ7	3.1.3.70
B8AJ90	2.1.1.187
B8ALK5	5.4.99.23
B8AND7	5.4.99.22
B8AP99	1.2.1.84
B8AQH6	2.1.1.192
B8ARL8	2.1.1.191
B8AS16	4.1.2.49
B8ASE7	3.5.1.110
B8AST6	1.2.1.84
B8ATU8	2.1.1.177
B8AYP3	2.6.1.99
B8B0P9	1.1.99.33
B8B0Q7	2.1.1.197
B8B1E7	2.3.1.46
B8B2J0	5.4.99.23
B8B424	3.4.24.40
B8B425	2.1.1.171
B8B5G1	1.2.1.84
B8B671	1.2.1.84
B8B727	2.3.1.191
B8B9K0	1.2.1.84
B8B9K1	1.2.1.84
B8BCS6	5.4.99.24
B8BCU6	2.7.1.45
B8BCV5	2.1.1.176
B8BDT2	4.1.3.39
B8BEE6	2.1.1.178
B8BEM6	1.2.1.84
B8BJW9	2.1.1.227
B8BKP1	2.6.1.82
B8BL16	2.1.1.197
B8BLR5	4.1.2.49
B8BNL1	2.1.1.197
B8BPK5	3.5.4.31
B8BQ39	5.4.99.22
B8BQE1	2.1.1.185
B8BQS0	2.3.2.6
B8BRE9	5.4.99.19
B8BRJ2	2.1.1.192
B8BTD6	2.1.1.176
B8BUB2	1.1.1.268
B8BVK4	1.3.7.2
B8BW13	5.4.99.26
B8BW31	2.3.2.6
B8BW32	2.3.2.6
B8BWP8	2.1.1.242
B8BWY4	5.4.99.29
B8BYA5	4.1.2.49
B8BYT7	2.1.1.173
B8BYZ7	5.4.99.29
B8C1R4	1.14.99.41
B8C1V6	2.1.1.178
B8C2A6	5.4.99.29
B8C425	5.4.99.19
B8C487	2.1.1.192
B8C4T4	2.1.1.200
B8C4V9	2.3.1.193
B8C4Y2	2.1.1.264
B8C666	2.1.1.192
B8C6G9	2.1.1.191
B8C7A2	1.8.1.14
B8C7H2	3.5.1.110
B8C8C5	2.1.1.264
B8C918	2.1.1.190
B8C948	5.4.3.2
B8C9D5	1.14.99.41
B8CBS5	5.4.99.22
B8CCD9	5.4.99.29
B8CCE1	5.4.99.29
B8CCI5	3.4.24.33
B8CDS4	2.1.1.185
B8CFN5	2.1.1.170
B8JKQ0	2.1.1.197
B8LBQ6	5.4.99.26
B8LC17	5.4.99.23
B8LC43	1.14.99.41
B8LDJ4	2.1.1.192
B8LL05	2.1.1.176
B8LLK7	2.1.1.173
B8LMX3	6.3.2.10
B8LN42	2.1.1.170
B8LN99	3.1.1.85
B8LRQ6	3.1.1.85
B8LRT2	1.2.1.84
B8LRU4	2.1.1.178
B8LS20	4.1.2.49
B8LSZ4	1.1.1.298
B8LTL3	1.14.13.24
B8LTL4	1.14.13.24
B8LUS3	5.3.3.6
B8LUZ3	3.5.1.107
B8LUZ7	3.5.1.107
B8LVJ5	1.14.13.127
B8LWR4	1.14.13.127
B8LYY0	1.14.13.127
B8LYY1	2.1.1.261
B8M108	1.14.13.59
B8M173	3.1.1.83
B8M1F2	1.14.13.114
B8M1G8	1.8.1.14
B8M1T1	3.5.1.91
B8M1T6	1.1.1.327
B8M1Z8	1.14.13.131
B8M2J3	3.5.1.110
B8M311	5.3.3.6
B8M3L3	1.14.13.127
B8M4J1	4.2.1.41
B8M538	3.1.3.87
B8M5I1	3.2.1.172
B8M600	1.14.13.127
B8M689	1.14.12.19
B8M7J3	4.1.3.39
B8M7N8	3.5.1.110
B8M801	2.1.1.197
B8M8U5	1.1.1.144
B8M9P5	2.7.7.77
B8MB87	1.14.13.114
B8MBG7	3.2.1.172
B8MDV5	5.3.3.17
B8MEU6	1.14.13.92
B8MFL7	1.14.13.114
B8MG51	1.3.1.56
B8MG89	4.2.1.103
B8MGL8	2.3.1.102
B8MGW6	1.5.1.44
B8MGX7	1.14.13.114
B8MI19	1.14.13.131
B8MIS0	2.1.1.181
B8MIU2	1.14.13.24
B8MJ91	1.14.13.59
B8MKV2	1.14.13.127
B8ML04	1.14.13.92
B8ML62	2.7.1.170
B8MM37	1.14.13.131
B8MM78	3.5.4.31
B8MMM9	2.3.1.102
B8MN70	1.1.1.268
B8MPL0	1.14.13.131
B8MPS0	1.5.1.44
B8MQ22	2.1.1.261
B8MQ35	1.13.11.48
B8MRF7	1.14.13.131
B8MVQ8	1.14.13.92
B8MVR8	1.14.13.114
B8MWI1	1.14.13.24
B8MWU3	1.14.13.114
B8MWX0	3.2.1.179
B8MWY0	1.14.13.114
B8MXY3	1.5.1.44
B8MXZ1	3.5.99.5
B8MZR8	1.1.1.332
B8N0C7	1.5.1.44
B8N0H1	1.14.13.131
B8N0K2	5.3.3.6
B8N1F7	2.6.1.87
B8N1F9	2.1.2.13
B8N2B5	1.14.13.24
B8N2G8	3.2.1.172
B8N2T5	3.5.2.19
B8N2W3	2.1.1.178
B8N310	1.14.13.92
B8N3L1	2.3.1.102
B8N3W4	2.1.1.197
B8N5I0	1.14.13.16
B8N5P2	1.1.1.136
B8N5V3	1.14.13.16
B8N653	1.14.13.16
B8N6M3	2.1.1.261
B8N7J6	1.4.3.24
B8N8S2	5.3.3.16
B8N918	4.1.3.39
B8N926	1.14.13.127
B8N9Z1	1.14.13.24
B8NBE8	2.6.1.87
B8NBQ9	3.5.1.110
B8NBZ4	1.14.13.59
B8NC99	1.4.3.24
B8NCF3	1.14.13.92
B8NCF4	1.1.1.332
B8NDE1	2.5.1.7
B8NDH3	3.1.1.85
B8NED9	5.3.3.17
B8NEQ5	2.3.1.205
B8NES0	1.14.13.114
B8NET6	3.2.1.179
B8NF23	1.14.13.131
B8NF24	1.14.13.92
B8NG19	1.14.13.92
B8NGW2	4.2.1.53
B8NH15	1.1.1.298
B8NHT2	1.14.13.127
B8NHV6	1.14.13.92
B8NHW0	1.1.1.269
B8NI23	2.1.1.261
B8NI69	3.2.1.172
B8NI84	3.2.1.172
B8NJE0	3.5.4.31
B8NJE3	1.1.1.332
B8NK83	3.1.3.87
B8NK99	1.1.1.298
B8NKA8	1.14.13.131
B8NL15	5.3.3.6
B8NL30	3.2.1.172
B8NMG6	3.2.1.179
B8NN06	1.14.12.12
B8NNP6	5.3.3.6
B8NNV6	4.2.1.103
B8NNX0	4.2.1.129
B8NP00	1.14.13.131
B8NP85	1.14.13.92
B8NPR8	4.2.1.80
B8NQB3	5.3.3.17
B8NQC1	5.4.3.2
B8NQQ1	1.1.1.311
B8NQS0	2.3.1.205
B8NR70	2.1.1.261
B8NRL1	1.14.13.16
B8NS00	2.1.1.185
B8NSM7	1.14.13.131
B8NT71	1.14.13.127
B8NTB7	4.1.3.39
B8NTX0	4.2.1.80
B8NU56	1.4.3.24
B8NU58	4.1.2.42
B8NUW3	1.14.13.127
B8NWG1	2.3.1.205
B8NWI2	4.2.1.53
B8NWW6	1.5.1.44
B8NXH4	1.14.13.127
B8NXY9	2.7.1.170
B8NY61	4.1.3.39
B8NY90	2.3.1.102
B8NZM3	4.1.3.39
B8NZU2	4.1.3.39
B8P037	1.5.1.44
B8P2Y3	2.1.1.190
B8P3B5	5.4.99.26
B8P837	1.14.13.114
B8PCC2	3.5.1.91
B8PE18	3.1.1.83
B8PFW0	1.4.3.20
B8PGL6	1.5.1.44
B8PGN0	1.5.1.44
B8PHF6	3.1.1.83
B8PHH9	1.14.13.114
B8PKM2	3.5.1.91
B8PKY0	2.1.1.190
B8PLK8	3.2.1.172
B8PNK4	3.2.1.179
B8PNN0	1.14.13.114
B8ZZ60	2.4.1.279
B9DFH3	2.1.1.178
B9DG61	4.1.2.49
B9DHA5	1.4.1.24
B9DHG8	5.3.3.17
B9EMS1	5.3.3.17
B9ETM0	2.1.1.189
B9EUS1	2.4.99.12
B9EX01	2.1.1.192
B9EY21	2.1.1.186
B9F262	2.1.1.181
B9F3B5	2.1.1.191
B9F5S3	2.1.1.192
B9F7R0	5.4.99.23
B9FBD7	5.4.99.22
B9FEM0	1.2.1.84
B9FF11	2.7.4.22
B9FMP4	2.6.1.99
B9FQ71	2.1.1.197
B9FV16	3.1.4.52
B9FVD4	2.3.1.191
B9FWU3	1.2.1.84
B9FXA1	1.2.1.84
B9FYI8	1.2.1.84
B9G0G0	3.1.4.52
B9G227	5.4.99.24
B9G4P5	4.1.3.39
B9G4X7	2.1.1.178
B9GA64	2.1.1.227
B9GBB6	3.5.1.91
B9GC32	2.3.1.193
B9GCB7	2.1.1.197
B9GFY0	2.1.1.176
B9GFZ0	2.1.1.178
B9GI88	2.1.1.192
B9GIC4	2.1.1.193
B9GMP3	3.5.4.31
B9GQ77	5.4.99.23
B9GWY5	3.5.1.91
B9GXC4	3.5.1.110
B9GY23	4.1.3.39
B9H169	2.1.1.181
B9H1Z1	1.2.1.84
B9H1Z2	1.2.1.84
B9H267	2.3.1.191
B9H5B8	5.4.99.23
B9H9Y7	1.2.1.84
B9HL48	2.7.4.22
B9HLH3	5.4.99.22
B9HLN2	5.4.99.23
B9HLS0	2.6.1.99
B9HMI5	2.1.1.192
B9HQW3	1.2.1.84
B9HQW5	1.2.1.84
B9HS61	5.4.99.24
B9HTV0	2.6.1.99
B9HU71	2.1.1.192
B9HUY4	2.7.4.22
B9HYB4	2.1.1.191
B9I0Z0	2.6.1.99
B9I356	2.1.1.170
B9I3C6	2.6.1.99
B9I5N4	4.1.2.49
B9IB09	2.1.1.227
B9IEW6	2.6.1.99
B9IFS4	2.4.99.13
B9IHM0	1.2.1.84
B9IID5	1.2.1.84
B9IJV3	1.4.1.24
B9IL59	2.1.1.182
B9ILU6	2.1.1.185
B9IPA1	4.1.2.49
B9MTM9	2.7.4.22
B9MXM6	3.1.1.85
B9MZA1	2.7.4.22
B9N6C9	2.1.1.177
B9NDP9	1.2.1.84
B9NDW4	1.2.1.84
B9NGR4	3.2.1.86
B9NHS6	3.4.24.75
B9NI05	2.7.1.87
B9NIK6	3.1.4.52
B9NIP1	1.1.1.144
B9NIZ4	2.5.1.7
B9NJA3	3.5.1.94
B9NJF8	2.1.1.193
B9NJR5	1.17.2.1
B9NJU3	3.1.4.52
B9NJV3	2.1.1.176
B9NJZ7	1.14.13.127
B9NK02	4.2.1.135
B9NK51	1.1.1.144
B9NKE3	5.3.1.28
B9NKH3	3.1.4.52
B9P599	2.3.1.102
B9P5D2	2.7.1.92
B9P6A4	1.1.1.144
B9P6E2	4.2.1.44
B9P707	4.2.1.80
B9P7S7	1.17.2.1
B9P8I9	1.5.1.38
B9P8Z0	1.1.1.144
B9P905	4.2.1.103
B9P971	3.1.1.22
B9P9I3	3.5.2.10
B9P9P2	2.1.1.173
B9P9T4	1.3.1.25
B9P9T9	2.1.1.131
B9P9U6	3.5.1.44
B9P9V0	2.1.1.173
B9PA43	5.3.3.6
B9PA52	3.1.4.52
B9PAL9	2.4.99.17
B9PAM6	1.14.12.21
B9PAX2	6.3.2.38
B9PB45	1.2.1.85
B9PC33	2.1.1.192
B9PC99	3.1.4.52
B9PCI9	1.17.2.1
B9PDA0	5.2.1.1
B9PDH4	3.1.4.52
B9PDJ4	3.6.1.40
B9PDN1	5.4.99.24
B9PDR0	2.1.1.171
B9PDT3	1.1.1.144
B9PDT5	3.5.1.106
B9PED5	5.4.3.2
B9PEE1	4.2.1.129
B9PEH5	1.20.1.1
B9PEQ8	4.2.1.42
B9PEV8	1.1.1.262
B9PF48	1.16.1.9
B9PFD4	3.4.23.43
B9PFE5	2.5.1.89
B9PFX2	2.1.1.191
B9PGF8	2.1.1.181
B9PI93	2.1.1.189
B9PNX1	5.4.99.20
B9PQH2	2.3.1.193
B9PQP4	2.1.1.227
B9PSD7	1.11.1.17
B9PSH1	2.1.1.176
B9PT19	2.1.1.191
B9PTZ1	2.1.1.178
B9PXB5	2.1.1.192
B9PXW8	2.1.1.192
B9PZD4	4.1.2.50
B9Q2C3	1.14.13.127
B9Q2R5	2.1.1.182
B9Q6C8	2.1.1.189
B9QGU3	2.1.1.191
B9QJ99	4.2.1.41
B9QKN1	2.4.1.250
B9QKP8	2.1.1.192
B9QLR3	2.1.1.227
B9QPV4	1.14.13.127
B9R708	3.1.1.85
B9RAX2	2.6.1.99
B9RB84	2.1.1.170
B9RBJ8	2.1.1.189
B9RGA4	3.5.1.91
B9RKH2	2.1.1.185
B9RMA1	3.5.4.31
B9RQ77	2.1.1.189
B9RQI7	3.5.1.110
B9RRQ3	2.1.1.191
B9RU12	2.7.4.22
B9RUP3	1.4.1.24
B9RXS8	2.3.1.191
B9RY90	5.4.99.24
B9S051	5.4.99.23
B9S755	2.4.1.286
B9S7K5	4.1.2.49
B9S803	2.1.1.193
B9S9V3	2.1.1.176
B9S9W8	2.1.1.178
B9SCQ8	1.2.1.84
B9SCQ9	1.2.1.84
B9SHC0	2.1.1.192
B9SMR6	2.1.1.227
B9SNE8	2.1.1.192
B9SPI8	2.6.1.99
B9SPS2	2.1.1.177
B9SPX5	2.1.1.197
B9SQL6	2.1.1.181
B9SRM1	2.7.4.22
B9SRM3	2.4.99.13
B9SST6	1.2.1.84
B9SST7	1.2.1.84
B9SVQ5	1.14.13.113
B9T110	3.1.1.85
B9T4I0	2.1.1.192
B9T6R4	2.7.4.22
B9T853	1.2.1.84
B9T8K3	1.2.1.84
B9T951	1.1.1.144
B9T9J3	2.7.7.62
B9T9M6	4.3.1.9
B9T9V3	2.4.99.17
B9TA18	1.1.5.8
B9TAI4	2.4.99.16
B9TAW6	3.4.24.40
B9TAX6	5.3.2.3
B9TAX7	2.6.1.90
B9TBP1	5.3.3.17
B9TBT4	1.2.1.26
B9TBV4	4.2.1.44
B9TBX6	1.1.5.2
B9TCE8	2.1.1.171
B9TCV8	1.14.15.8
B9TD71	3.5.4.31
B9TD80	3.1.4.52
B9TDI1	1.1.5.8
B9TDI3	1.1.1.136
B9TDM4	2.4.1.187
B9TEK5	4.2.1.103
B9TEL5	3.5.2.19
B9TFA9	5.3.1.28
B9TFH2	4.2.1.103
B9TFM6	1.4.99.5
B9TFR5	2.1.1.250
B9TFU1	4.1.3.39
B9TG19	3.1.4.52
B9TG77	1.5.1.38
B9TGJ8	3.1.4.52
B9TGU5	2.4.99.12
B9THD8	3.5.1.91
B9THG4	2.1.1.197
B9THJ7	1.1.1.336
B9THJ8	1.2.1.76
B9THZ1	1.1.1.144
B9TI60	2.1.1.197
B9TIB2	2.4.1.250
B9TIF4	2.4.1.250
B9TIG8	3.1.4.52
B9TIH8	2.4.99.16
B9TJ39	2.7.8.30
B9TJ55	3.1.4.52
B9TJ66	2.3.2.3
B9TJB1	2.1.1.200
B9TJB7	3.5.4.27
B9TJB8	6.3.2.33
B9TJE4	1.1.1.136
B9TJU5	1.1.2.7
B9TK65	2.1.1.242
B9TK85	4.1.2.50
B9TL88	4.2.1.135
B9TLI1	2.3.1.191
B9TLL4	2.5.1.77
B9TMF1	3.1.4.52
B9TNN4	1.1.9.1
B9TNT1	2.1.1.264
B9TNW3	2.4.1.250
B9TP36	4.2.1.103
B9TPB1	4.2.1.115
B9TPT8	3.1.3.87
B9TPU4	1.1.99.22
B9TSP7	1.2.1.84
B9VR29	1.1.1.332
B9VR32	1.14.13.16
B9W6T4	2.1.1.190
B9WC01	3.1.3.87
B9WCQ1	1.14.13.131
B9WFL2	1.1.1.298
B9WHX1	1.14.13.131
B9WJ28	5.3.3.17
C0H5I0	2.1.1.171
C0H800	2.1.1.185
C0H855	5.3.3.17
C0HA09	2.1.1.178
C0HJ91	2.1.1.197
C0LU04	1.14.13.59
C0NC57	2.3.1.193
C0NCU9	4.2.1.103
C0ND40	1.14.13.92
C0NDH9	2.1.1.181
C0NHL5	1.14.12.19
C0NI51	1.14.13.24
C0NJ18	1.1.1.269
C0NM22	3.5.1.110
C0NN95	2.1.1.185
C0NNY6	1.1.1.298
C0NPG0	2.1.1.261
C0NT27	6.4.1.8
C0NT59	1.14.13.92
C0NUH3	2.1.1.261
C0NW31	2.1.1.197
C0NYN8	5.3.3.17
C0NZC7	1.1.1.332
C0P0D4	4.2.1.129
C0P0V9	1.14.13.59
C0P0W1	2.3.1.102
C0P193	1.14.13.24
C0P1A4	2.3.1.102
C0P1E2	2.1.1.178
C0P590	2.1.1.227
C0PB69	2.1.1.191
C0PBE2	1.2.1.76
C0PCL8	2.4.99.12
C0PCL9	2.4.99.12
C0PCR5	2.1.1.197
C0PD13	1.4.1.24
C0PDY1	2.1.1.177
C0PF42	2.3.1.191
C0PGZ8	2.7.4.22
C0PHE0	2.1.1.189
C0PM68	2.4.99.12
C0PNP8	2.7.4.22
C0RZS3	2.1.1.261
C0S054	1.14.13.92
C0S278	4.2.1.103
C0S4A6	2.1.1.197
C0S6E0	2.1.1.185
C0S6F6	1.5.1.44
C0S7C8	2.3.1.102
C0S7D0	1.14.13.59
C0SA18	1.14.12.3
C0SAJ5	3.5.1.110
C0SAZ6	1.1.1.298
C0SD85	1.1.1.269
C0SEW7	1.14.13.16
C0SEX3	1.5.1.44
C0SFE6	2.3.1.102
C0SFU2	1.14.13.127
C0SIX7	1.1.1.144
C0Z2N9	1.2.1.84
C1BIV5	2.5.1.89
C1BP59	2.5.1.89
C1BSP2	2.5.1.89
C1BVL2	1.8.2.3
C1C251	2.5.1.89
C1DYH2	1.14.99.41
C1DYM1	2.6.1.87
C1DZH3	1.14.99.41
C1E0F6	5.3.2.5
C1E0I0	5.4.99.23
C1E136	3.5.1.110
C1E137	3.5.1.110
C1E143	3.5.4.31
C1E188	1.1.1.298
C1E1C9	1.3.7.2
C1E1D7	2.7.1.170
C1E1F5	2.1.1.193
C1E1P7	1.14.99.41
C1E1X6	2.1.1.189
C1E2C3	2.3.1.89
C1E2Q2	2.1.1.192
C1E2T3	2.1.1.191
C1E310	2.1.1.173
C1E3C9	2.1.1.177
C1E4A5	2.1.1.227
C1E4W3	3.5.2.10
C1E6J0	2.1.1.192
C1E6N6	5.4.99.29
C1E7Q0	2.5.1.77
C1E9U3	5.4.99.23
C1EA00	3.5.2.10
C1EA55	3.1.26.8
C1EAY2	2.1.1.192
C1EB08	2.1.1.170
[truncated: 7,727 more rows]

## Sheet: Port 4 LOE in Archaea
Q2FMM6	3.2.1.37
F7PK87	3.2.1.37
F7PM09	3.2.1.37
J2Z9V7	3.2.1.37
C7NNQ1	3.2.1.37
C7NQD4	3.2.1.37
E3GWX2	2.5.1.43
O26771	2.5.1.43
Q465L4	2.5.1.43
Q46F00	2.5.1.43
Q8PSB0	2.5.1.43
Q8TLV1	2.5.1.43
O29841	2.7.1.160
O28719	2.7.1.160
Q9YFP5	2.7.1.160
Q5UXB8	2.7.1.160
A2BMI7	2.7.1.160
Q8X261	2.7.1.160
Q9V2B7	2.7.1.160
Q8ZSP2	2.7.1.160
Q8U4K2	2.7.1.160
O57899	2.7.1.160
Q5JFX3	2.7.1.160
P57718	2.7.1.160
B6YXF3	2.7.1.160
Q97CA6	2.7.1.160
B7R4A9	2.7.1.160
G7VAL3	2.7.1.160
H3ZK85	2.7.1.160
I3RBU3	2.7.1.160
I3ZV41	2.7.1.160
I6UR98	2.7.1.160
J3JE19	2.7.1.160
K4MFA9	2.7.1.160
L0JWJ2	2.7.1.160
L0L0T2	2.7.1.160
A1RQH0	2.7.1.160
A3DM05	2.7.1.160
A3MWF0	2.7.1.160
A4WJQ8	2.7.1.160
A8A9R5	2.7.1.160
B1YDK5	2.7.1.160
C5A3Q6	2.7.1.160
D1Z1E4	2.7.1.160
D2RD76	2.7.1.160
D2RGK3	2.7.1.160
D2RVR1	2.7.1.160
D3RWY4	2.7.1.160
D3S1A6	2.7.1.160
D5E8Q2	2.7.1.160
D7DB27	2.7.1.160
D7E5T8	2.7.1.160
D8J4I6	2.7.1.160
E0SSJ0	2.7.1.160
E1QUN8	2.7.1.160
F0LM90	2.7.1.160
F2KPD7	2.7.1.160
F2KRN5	2.7.1.160
F4BV01	2.7.1.160
F4HLQ9	2.7.1.160
F7XMI2	2.7.1.160
F8AEL0	2.7.1.160
F8D5S1	2.7.1.160
G0EFI7	2.7.1.160
G0HMS8	2.7.1.160
G0HUU9	2.7.1.160
G7WPL8	2.7.1.160
H6Q8V7	2.7.1.160
Q12V71	2.7.1.160
E7QZD1	3.2.1.25
F7PFK3	3.2.1.25
C7NMG7	3.2.1.25
D2S257	3.2.1.25
D1JD42	1.8.1.8
K4MG44	1.8.1.8
Q64CC8	1.8.1.8
Q64DN9	1.8.1.8
F6BCM8	1.8.1.8
F7XNA6	1.8.1.8
Q46ET1	1.8.1.8
Q8TIA0	1.8.1.8
D6GVW1	2.1.1.43
A7I9Z4	2.1.1.43
Q8PTT8	2.7.7.8
Q9UXC2	2.7.7.8
Q9V118	2.7.7.8
Q8U0M0	2.7.7.8
O59224	2.7.7.8
O29723	2.7.7.8
Q5UX22	2.7.7.8
B0R3M0	2.7.7.8
Q9HRT8	2.7.7.8
A2BN93	2.7.7.8
Q57581	2.7.7.8
Q8TY86	2.7.7.8
A5UMB0	2.7.7.8
Q2NE59	2.7.7.8
O27363	2.7.7.8
Q9V0E4	2.7.7.8
Q8U1R5	2.7.7.8
O58655	2.7.7.8
Q5JE49	2.7.7.8
A3DM89	2.7.7.8
Q97Z79	2.7.7.8
Q973G0	2.7.7.8
Q9HIX3	2.7.7.8
C5A4Z9	2.7.7.8
B6YT35	2.7.7.8
Q97BP2	2.7.7.8
B3T937	2.7.7.8
B3TBC7	2.7.7.8
B7R067	2.7.7.8
B9AFB4	2.7.7.8
B9AFT4	2.7.7.8
D1JBH6	2.7.7.8
D2EE74	2.7.7.8
D2ZNT9	2.7.7.8
D2ZPA1	2.7.7.8
D6GWX2	2.7.7.8
E5KJY3	2.7.7.8
E6N8T1	2.7.7.8
E7QQN7	2.7.7.8
E7QRD2	2.7.7.8
E7QUL1	2.7.7.8
F3KN58	2.7.7.8
F7PII9	2.7.7.8
F9CXM5	2.7.7.8
G0H0S4	2.7.7.8
G0H467	2.7.7.8
G0QBP9	2.7.7.8
G2MIW3	2.7.7.8
G4IGX0	2.7.7.8
G6FIA3	2.7.7.8
G6FIC9	2.7.7.8
H1KWA8	2.7.7.8
H1KZJ2	2.7.7.8
H1YWM9	2.7.7.8
H2C751	2.7.7.8
H3ZKB5	2.7.7.8
H3ZPM8	2.7.7.8
I3D1V9	2.7.7.8
I3RDV3	2.7.7.8
I3RFK5	2.7.7.8
I3XPT7	2.7.7.8
I3ZSI4	2.7.7.8
I6TXZ5	2.7.7.8
I6U7F7	2.7.7.8
J0SB18	2.7.7.8
J1L450	2.7.7.8
J3JF30	2.7.7.8
J3JH06	2.7.7.8
K0B2R6	2.7.7.8
K0B4A6	2.7.7.8
K0B9U0	2.7.7.8
K2R2N9	2.7.7.8
K2R5C6	2.7.7.8
K4MDE6	2.7.7.8
K4MFE5	2.7.7.8
K6T413	2.7.7.8
K6TXV8	2.7.7.8
L0A8N9	2.7.7.8
L0ADP9	2.7.7.8
L0HFF9	2.7.7.8
L0HFW0	2.7.7.8
L0HKS6	2.7.7.8
L0ICJ6	2.7.7.8
L0JPM8	2.7.7.8
L0JVW1	2.7.7.8
L0KT99	2.7.7.8
L0L0K9	2.7.7.8
L5NYS2	2.7.7.8
Q5NVZ9	2.7.7.8
A0B684	2.7.7.8
A0RYY9	2.7.7.8
A2ST11	2.7.7.8
A3CX77	2.7.7.8
A4FX43	2.7.7.8
A4G0L2	2.7.7.8
A4YHQ4	2.7.7.8
A5UMR9	2.7.7.8
A6UPD5	2.7.7.8
A6UQZ0	2.7.7.8
A6UUK6	2.7.7.8
A6UUW4	2.7.7.8
A6VG72	2.7.7.8
A6VHX3	2.7.7.8
A7I9Q5	2.7.7.8
A9A116	2.7.7.8
A9A8V6	2.7.7.8
A9AAH9	2.7.7.8
B5IFN2	2.7.7.8
B8D6L9	2.7.7.8
B8GGQ4	2.7.7.8
B9LML8	2.7.7.8
C3MQ46	2.7.7.8
C3MVG4	2.7.7.8
C3N5R3	2.7.7.8
C3NEC9	2.7.7.8
C3NHC3	2.7.7.8
C4KHE2	2.7.7.8
C6A1Z5	2.7.7.8
C7NR38	2.7.7.8
C7P0X0	2.7.7.8
C7P4J8	2.7.7.8
C7P7V4	2.7.7.8
C9REP9	2.7.7.8
C9RHK2	2.7.7.8
D0KTD9	2.7.7.8
D0KU12	2.7.7.8
D1YYT5	2.7.7.8
D1Z122	2.7.7.8
D2PC57	2.7.7.8
D2RFP6	2.7.7.8
D2RH03	2.7.7.8
D2RHW0	2.7.7.8
D2RXT1	2.7.7.8
D3DYV9	2.7.7.8
D3E1E4	2.7.7.8
D3RX36	2.7.7.8
D3S298	2.7.7.8
D3S4B0	2.7.7.8
D3SY91	2.7.7.8
D4GT46	2.7.7.8
D5E7R3	2.7.7.8
D5E8D0	2.7.7.8
D5TZM9	2.7.7.8
D5VRZ3	2.7.7.8
D5VS35	2.7.7.8
D7DAU4	2.7.7.8
D7DV16	2.7.7.8
D7E5W8	2.7.7.8
D7EBG9	2.7.7.8
D8J391	2.7.7.8
D8J680	2.7.7.8
D9PYG5	2.7.7.8
E1RHB2	2.7.7.8
E1RI59	2.7.7.8
E3GW54	2.7.7.8
E4NS26	2.7.7.8
E8RAF8	2.7.7.8
F0LJ07	2.7.7.8
F0NF61	2.7.7.8
F0NKG4	2.7.7.8
F0T7X4	2.7.7.8
F0TC35	2.7.7.8
F2KT12	2.7.7.8
F4B3U8	2.7.7.8
F4BU50	2.7.7.8
F4BYW7	2.7.7.8
F4G042	2.7.7.8
F4HIK4	2.7.7.8
F4HK65	2.7.7.8
F6BDG9	2.7.7.8
F6D500	2.7.7.8
F6D6P3	2.7.7.8
F7XL51	2.7.7.8
F7XNL0	2.7.7.8
F7XPF8	2.7.7.8
F8AH32	2.7.7.8
F8ALC5	2.7.7.8
F8D3A2	2.7.7.8
G0EEU5	2.7.7.8
G0HP11	2.7.7.8
G0HVC4	2.7.7.8
G0LHK7	2.7.7.8
G7WK08	2.7.7.8
G7WPH6	2.7.7.8
H8I5W3	2.7.7.8
I3R2C2	2.7.7.8
I7D1I5	2.7.7.8
I7LMN0	2.7.7.8
K0IIC8	2.7.7.8
Q0W2J2	2.7.7.8
Q0W8M4	2.7.7.8
Q12V35	2.7.7.8
Q12W65	2.7.7.8
Q18KR0	2.7.7.8
Q2FPD5	2.7.7.8
Q2NFU5	2.7.7.8
Q3ISI6	2.7.7.8
Q465U7	2.7.7.8
Q46C78	2.7.7.8
Q6L212	2.7.7.8
Q6LWK2	2.7.7.8
Q6LY64	2.7.7.8
Q8PVD1	2.7.7.8
Q8PVZ7	2.7.7.8
Q8TS87	2.7.7.8
Q8TSZ9	2.7.7.8
Q8TYY4	2.7.7.8
J3A3F6	4.1.1.76
Q9HLT7	3.2.1.135
D1J9D0	3.4.17.1
J1L3K9	2.1.1.43
A3CT93	2.1.1.43
Q469D2	2.1.1.43
Q8PT73	2.1.1.43
Q8TQ73	2.1.1.43
K2R014	1.8.1.8
K2RF29	1.8.1.8
K6T6K4	1.8.1.8
K6U1H1	1.8.1.8
Q64DQ9	1.8.1.8
D8J617	1.8.1.8
I3R736	1.8.1.8
Q57952	1.3.1.83
A4FZB4	1.3.1.83
A9A6R1	1.3.1.83
A6VJ23	1.3.1.83
Q6M083	1.3.1.83
A6US00	1.3.1.83
D1JCU6	1.3.1.83
D1JHG8	1.3.1.83
F3KI98	1.3.1.83
G0H316	1.3.1.83
G7VFF7	1.3.1.83
H1L0K3	1.3.1.83
Q649G8	1.3.1.83
A0B5F9	1.3.1.83
A1RRI4	1.3.1.83
A1RZG7	1.3.1.83
B1L6M6	1.3.1.83
C7P5N3	1.3.1.83
C9RFH7	1.3.1.83
D3RYN2	1.3.1.83
D3S7I8	1.3.1.83
D7E976	1.3.1.83
D7EB22	1.3.1.83
E1QTA0	1.3.1.83
F0QSH2	1.3.1.83
F4BU08	1.3.1.83
F6BE44	1.3.1.83
F7XNN3	1.3.1.83
F7XQ23	1.3.1.83
F8AL68	1.3.1.83
G7WN78	1.3.1.83
Q46C43	1.3.1.83
Q46G35	1.3.1.83
Q8PYY1	1.3.1.83
Q8TSV4	1.3.1.83
Q8ZU16	1.3.1.83
Q9HI52	1.3.1.83
H1KYT7	6.2.1.17
L0JII9	3.6.1.41
L5NX02	3.6.1.41
D2RRW5	3.6.1.41
D4GUB7	3.6.1.41
F8D2X2	3.6.1.41
G0LN38	3.6.1.41
Q18FE9	3.6.1.41
I3XQR6	1.3.7.9
I3XRU0	1.3.7.9
I3XRU3	1.3.7.9
B8D3M1	1.3.7.9
B8D4N0	1.3.7.9
B8D4N3	1.3.7.9
D2S099	1.3.7.9
D5U067	1.3.7.9
E8R8L5	1.3.7.9
E8R9B0	1.3.7.9
C3MMX7	1.3.7.9
E6N7Z7	1.3.8.4
G2MNZ2	1.3.8.4
G4IHU3	1.3.8.4
A4YDE9	1.3.8.4
B0R379	1.3.8.4
B9LNZ8	1.3.8.4
D2RXX6	1.3.8.4
D3RYU9	1.3.8.4
D4GQC4	1.3.8.4
D8J412	1.3.8.4
D8JBG2	1.3.8.4
E4NN94	1.3.8.4
F2KR95	1.3.8.4
Q6KZS8	1.3.8.4
Q6L0T7	1.3.8.4
Q977Y0	1.3.8.4
Q9HLJ8	1.3.8.4
Q9HS75	1.3.8.4
B7R0N0	2.1.1.43
B7R259	2.1.1.43
C5A1I5	2.1.1.43
H3ZN87	5.1.3.17
J3JD09	5.1.3.17
B1L4B5	5.1.3.17
C6A0W9	5.1.3.17
C6A0X0	5.1.3.17
F0LI81	5.1.3.17
E7QUK1	3.2.1.39
I6V2Y2	3.2.1.39
O73951	3.2.1.39
C6A192	3.2.1.39
E7FHE7	3.2.1.39
I3XRU1	1.3.7.9
B8D4N2	1.3.7.9
D2S0A0	1.3.7.9
G0I0L9	1.3.7.9
Q5V6A5	1.3.7.9
Q8TQA8	3.2.1.135
F8DD72	3.2.1.37

## Sheet: Prot 4 not obs EC in Archaea
A0B5C9	3.1.4.44
A0B5L3	2.1.1.260
A0B5V5	2.1.1.178
A0B689	3.5.1.100
A0B6C2	4.1.3.17
A0B6L1	2.7.7.80
A0B6P2	6.3.4.19
A0B794	1.1.1.195
A0B7V7	2.1.1.182
A0B823	1.1.1.281
A0B8J0	5.1.3.23
A0B8V3	6.3.1.14
A0B8X6	2.1.1.200
A0B905	6.4.1.8
A0B930	2.1.1.163
A0B958	2.3.1.197
A0B9A1	3.2.1.28
A0B9E6	2.4.1.250
A0RTN7	3.4.21.107
A0RTN8	6.3.4.19
A0RU04	2.1.1.163
A0RUG5	2.1.1.220
A0RUJ1	2.1.1.44
A0RUQ2	2.3.1.4
A0RUR5	2.1.1.104
A0RUT6	2.1.1.182
A0RUX6	1.1.1.195
A0RW69	1.14.99.29
A0RWA8	1.1.1.136
A0RWN7	2.4.1.32
A0RWZ4	3.4.21.107
A0RXC6	2.4.1.227
A0RYG1	2.1.1.260
A0RYH6	3.5.1.3
A0RYU1	1.1.1.300
A0RZ82	2.7.7.80
A0RZA2	3.4.14.10
A1RQG9	6.3.4.19
A1RQM5	3.1.4.17
A1RR60	2.8.3.8
A1RRA5	4.1.3.3
A1RRK0	2.1.1.182
A1RRK9	3.5.1.110
A1RRT5	1.1.1.188
A1RS47	3.4.19.13
A1RSK6	2.1.1.176
A1RSR7	2.1.1.220
A1RTA9	6.3.4.19
A1RTZ4	2.7.7.80
A1RUD8	3.4.21.107
A1RUJ0	2.4.1.131
A1RUL4	1.1.1.281
A1RUL6	2.4.1.246
A1RUL9	2.4.1.250
A1RVH0	2.1.1.260
A1RVM3	3.5.1.3
A1RVP1	6.3.1.14
A1RWI6	2.1.3.1
A1RWU3	4.2.1.113
A1RXE6	2.1.1.220
A1RXG9	2.1.1.182
A1RXH1	2.1.1.176
A1RXM1	2.1.1.200
A1RXN3	2.1.1.260
A1RYA0	3.5.1.91
A1RYC7	2.7.1.175
A1RYL6	2.3.1.197
A1RYQ8	1.4.99.5
A1RZ11	3.6.1.56
A1RZ76	6.3.1.14
A1RZK0	3.5.1.100
A1RZN6	6.3.4.19
A1S004	3.1.1.23
A1S0E4	3.4.21.107
A1S0N5	4.1.3.3
A1S0T1	4.1.3.3
A1S0Y2	2.4.1.250
A1S133	3.6.1.58
A1S167	1.8.2.3
A1S187	2.7.7.80
A2BIX9	3.5.1.110
A2BIY5	3.1.4.17
A2BJ08	6.3.4.19
A2BJN0	2.1.1.260
A2BJQ5	3.5.1.3
A2BJQ9	1.3.99.22
A2BK10	2.1.1.176
A2BK62	2.1.1.176
A2BK70	1.8.2.3
A2BKB4	2.7.7.80
A2BKC6	3.1.3.7
A2BKD2	2.1.1.191
A2BKE0	6.3.4.19
A2BKF1	3.5.1.3
A2BKR1	2.1.1.176
A2BL33	2.1.1.176
A2BLJ6	3.1.2.29
A2BLK1	1.5.1.39
A2BLP7	3.5.1.91
A2BLQ2	6.3.1.14
A2BLS7	2.4.1.250
A2BME9	2.1.1.172
A2BMG8	2.1.1.220
A2BMK2	1.7.2.6
A2BMN3	1.1.1.136
A2BMW5	2.4.1.131
A2BN19	2.1.1.178
A2BN50	2.1.1.260
A2BN77	6.4.1.8
A2BNA8	2.1.1.200
A2BNB0	2.1.1.182
A2BNC1	3.5.1.3
A2SPT6	2.1.1.163
A2SPV8	2.7.7.80
A2SPY7	2.1.1.64
A2SQL8	3.6.1.29
A2SQU8	4.1.3.3
A2SR07	2.7.7.80
A2SRH9	1.1.1.80
A2SRZ8	6.3.1.14
A2SS34	6.3.4.19
A2SSJ9	3.4.23.51
A2SSK0	2.1.1.200
A2STE2	3.5.1.3
A2STS9	2.1.1.182
A2SU41	2.1.1.163
A2SU48	3.5.1.91
A3CRQ1	1.3.99.29
A3CRW7	2.4.1.250
A3CRY7	2.7.8.30
A3CS09	1.3.99.24
A3CTC3	2.4.1.250
A3CTC4	2.4.1.283
A3CTC6	2.4.1.250
A3CTE8	3.5.1.3
A3CTH7	4.1.3.17
A3CTK1	2.1.1.200
A3CU40	2.4.1.250
A3CUB5	2.4.1.250
A3CUF8	3.3.2.9
A3CUL1	1.1.1.304
A3CUS2	1.10.9.1
A3CV66	2.7.7.80
A3CV87	3.4.21.107
A3CVQ9	3.7.1.19
A3CVY4	5.1.3.23
A3CW13	6.3.1.14
A3CWY4	2.1.1.182
A3CXD1	3.4.24.11
A3CXD8	3.7.1.19
A3CXF2	1.14.99.29
A3DKF5	6.3.4.19
A3DKG1	2.7.1.92
A3DKG3	1.4.99.5
A3DL61	1.1.99.2
A3DLF8	1.17.1.5
A3DLF9	1.17.1.5
A3DLH8	2.1.1.176
A3DLJ8	6.3.4.19
A3DME0	1.1.1.301
A3DMF1	3.2.1.169
A3DMG8	2.1.1.176
A3DML9	2.1.1.182
A3DMM1	2.1.1.200
A3DMN0	2.7.7.80
A3DMP1	4.2.1.113
A3DMW7	2.1.1.220
A3DN36	2.4.1.131
A3DN38	2.4.1.131
A3DN40	1.22.1.1
A3DND7	2.1.1.172
A3DNG9	2.1.1.260
A3DNQ2	6.3.1.14
A3DNU9	3.4.19.13
A3DP78	2.4.1.32
A3DPB9	2.7.1.175
A3DPF6	2.1.3.1
A3DPG2	2.1.1.178
A3DPI7	3.5.1.91
A3MSI4	6.3.1.14
A3MSS0	3.1.4.17
A3MT18	4.1.3.3
A3MTB4	1.1.1.65
A3MTY6	2.7.7.80
A3MUJ6	1.17.5.2
A3MUN1	2.1.1.220
A3MUS4	1.1.1.65
A3MV56	3.5.1.110
A3MV60	2.1.1.163
A3MV62	2.1.1.182
A3MVL7	3.4.21.107
A3MVS8	1.8.2.3
A3MVU1	3.6.1.58
A3MW41	1.8.2.3
A3MW56	1.8.2.3
A3MW75	1.8.2.3
A3MWJ1	2.1.1.260
A3MWP7	6.3.4.19
A3MWW8	3.4.19.13
A4FWG6	6.3.4.19
A4FWM7	2.1.1.191
A4FWP1	2.4.1.250
A4FWR2	4.1.3.17
A4FWU4	2.7.7.80
A4FX44	2.1.1.178
A4FX86	4.2.1.115
A4FX91	2.5.1.97
A4FXG9	5.4.99.23
A4FY32	2.1.1.182
A4FYQ3	4.1.3.3
A4FYS4	2.1.1.172
A4FZ99	2.4.1.227
A4FZH6	1.1.1.136
A4FZJ5	6.3.1.14
A4FZK4	2.1.1.200
A4G0X0	2.1.1.125
A4WGZ7	1.1.1.127
A4WHJ0	1.8.2.3
A4WHU5	2.4.1.250
A4WHU6	2.4.1.250
A4WHW6	2.4.1.131
A4WHZ2	1.3.99.30
A4WI18	1.14.13.122
A4WI99	1.13.11.8
A4WIB6	1.13.11.8
A4WIE5	2.7.7.80
A4WJ23	2.1.1.220
A4WJ49	3.6.1.58
A4WJ82	3.4.21.107
A4WJA5	2.8.3.8
A4WJD5	1.8.2.3
A4WJK5	4.1.3.3
A4WJM3	6.3.1.14
A4WK20	3.1.4.17
A4WK69	1.8.2.3
A4WKA4	3.5.1.110
A4WKM7	2.1.1.182
A4WKY9	4.1.2.27
A4WL00	6.3.4.19
A4WLQ7	3.4.19.13
A4WM37	3.6.1.56
A4WME9	3.5.1.3
A4WMF1	1.17.5.2
A4WMI3	2.1.1.260
A4WMY6	1.1.1.304
A4WMZ8	2.1.1.176
A4YCN2	2.1.1.178
A4YCT3	2.1.1.172
A4YCT9	2.1.1.182
A4YCU1	2.1.1.200
A4YD69	1.17.5.2
A4YDB8	3.4.19.13
A4YDF2	1.17.5.2
A4YDH2	1.17.1.5
A4YDJ7	1.10.9.1
A4YDM0	1.1.1.289
A4YDM8	1.8.2.3
A4YE54	3.5.1.100
A4YE81	1.8.2.3
A4YEV5	1.17.5.2
A4YFF5	3.2.1.28
A4YFG0	1.5.1.36
A4YFK2	1.8.2.3
A4YFL9	4.2.1.83
A4YFM0	4.1.3.17
A4YFN5	1.3.99.30
A4YFN6	1.14.13.129
A4YFT4	4.4.1.24
A4YG00	1.10.9.1
A4YG32	1.1.1.304
A4YG46	2.1.1.163
A4YG78	1.17.5.2
A4YGA2	4.1.3.3
A4YGC8	3.2.1.28
A4YGH4	3.5.1.52
A4YGK9	3.5.99.5
A4YGU2	6.3.4.19
A4YGY1	3.5.1.110
A4YH37	2.4.1.227
A4YH70	2.1.1.176
A4YHQ2	1.5.1.25
A4YHR6	2.4.1.131
A4YHW8	2.7.7.80
A4YI26	6.3.4.19
A4YI81	1.1.1.108
A4YIB3	6.3.1.14
A4YIW7	2.1.1.220
A4ZY64	1.13.11.39
A5UJL6	2.3.1.197
A5UK39	3.4.23.51
A5UK53	1.1.1.137
A5UK54	2.7.7.40
A5UK60	3.1.4.17
A5UK71	2.1.1.200
A5UKE0	2.7.7.79
A5UKH7	3.5.1.3
A5UKN0	6.3.4.19
A5UL56	2.7.7.80
A5ULF8	4.1.3.3
A5UM05	6.3.4.19
A5UMT7	2.4.1.226
A5UMV4	2.7.8.14
A5UN01	2.1.1.182
A5UN07	1.1.1.80
A5UNG2	4.2.1.115
A5UNG3	2.6.1.92
A5UNG6	2.5.1.97
A5UNQ4	2.7.8.30
A5YRZ7	3.5.2.17
A5YS19	1.2.1.81
A5YS57	3.4.21.107
A5YSQ1	5.1.3.23
A5YSU6	1.13.11.70
A5YT11	1.3.1.33
A5YT43	3.4.19.13
A6UN44	1.5.1.36
A6UNB9	1.3.5.3
A6UNL4	6.3.4.19
A6UNM2	2.1.1.172
A6UNN6	5.1.3.23
A6UNP4	2.3.1.197
A6UP00	2.1.1.182
A6UP24	5.4.99.23
A6UP96	4.2.1.135
A6UPD4	2.1.1.178
A6UPN3	2.7.7.80
A6UPV1	2.1.1.191
A6UQP6	2.1.1.125
A6UR47	2.1.1.172
A6URX0	2.1.1.200
A6URX8	6.3.1.14
A6US71	4.1.3.3
A6UT41	2.1.1.200
A6UTA5	2.1.1.125
A6UTZ1	2.1.1.182
A6UU00	1.1.1.341
A6UU04	2.4.1.60
A6UU34	2.5.1.97
A6UU42	4.2.1.115
A6UUC3	2.1.1.163
A6UUQ1	2.1.1.172
A6UV13	2.1.1.172
A6UV58	6.3.4.19
A6UV81	2.4.1.227
A6UVB7	2.1.1.191
A6UVG7	4.1.3.3
A6UX11	2.1.1.178
A6VFS2	2.1.1.182
A6VFU6	5.4.99.23
A6VG31	2.4.1.69
A6VG71	2.1.1.178
A6VGC5	3.4.23.51
A6VGH3	2.7.7.80
A6VGK8	4.1.3.17
A6VGN0	2.4.1.250
A6VGP4	2.1.1.191
A6VHI9	2.1.1.125
A6VIX2	2.1.1.200
A6VIY1	6.3.1.14
A6VJ01	2.4.1.226
A6VJ38	2.4.1.227
A6VJ98	2.1.1.163
A6VJK5	2.1.1.172
A6VJM9	4.1.3.3
A7I4H8	1.14.99.29
A7I4L1	1.11.1.18
A7I5B4	1.1.1.53
A7I5D6	1.7.1.3
A7I5Z8	3.1.1.83
A7I641	3.5.1.3
A7I6L8	2.1.1.200
A7I6Z9	6.3.1.14
A7I743	4.1.1.46
A7I8J4	2.4.1.250
A7I8J5	1.3.1.42
A7I944	2.3.1.191
A7I9H5	2.1.1.182
A7I9T8	2.7.7.80
A7IA74	6.3.4.19
A7IA80	2.7.7.80
A7IAC4	2.1.1.237
A7IAM3	2.7.7.79
A7IAS5	6.3.4.19
A7U0T5	1.3.1.33
A7U0U5	3.5.1.41
A7U117	2.4.1.250
A8A8I3	2.1.1.191
A8A8J9	2.1.1.178
A8A8Q9	2.1.1.200
A8A8U2	2.1.1.172
A8A9C1	1.3.99.22
A8A9S7	2.1.1.10
A8A9T7	6.3.4.19
A8AAA3	1.8.2.3
A8AAD7	6.3.4.19
A8AAL7	6.3.1.14
A8AAM1	2.1.1.260
A8AAX7	1.8.2.3
A8AAX8	2.1.1.176
A8AAZ7	2.1.1.260
A8AB33	1.7.2.6
A8ABB3	1.1.1.184
A8ABD5	2.1.1.182
A8ABI4	2.4.1.227
A8ABK6	2.1.1.220
A8ABR4	4.2.1.113
A8ABT1	3.5.1.110
A8ABY9	2.1.1.191
A8AC83	1.7.2.6
A8M8U1	2.1.1.182
A8M8U3	3.5.1.110
A8M8Z7	2.1.1.176
A8M9A3	4.2.1.44
A8M9A4	3.1.1.84
A8M9D4	6.3.1.14
A8M9K1	3.6.1.56
A8M9L0	3.4.21.107
A8M9Z0	3.2.1.45
A8MAC9	1.8.2.3
A8MAJ0	1.1.1.317
A8MAJ2	2.4.1.131
A8MAM0	4.4.1.24
A8MAX3	1.2.1.18
A8MBA5	1.5.1.42
A8MBC5	2.7.1.92
A8MBF0	2.1.1.176
A8MBF1	2.7.7.80
A8MBR5	2.3.1.197
A8MBS3	2.8.3.8
A8MBT2	1.1.1.317
A8MBU6	2.4.1.250
A8MBX3	1.1.1.317
A8MC27	1.1.1.233
A8MC40	3.5.1.100
A8MCD4	1.1.1.317
A8MCG0	2.1.1.260
A8MDA3	2.1.1.220
A8MDI6	3.2.1.28
A8MDM1	1.1.1.317
A8MDS6	3.5.1.3
A8MDW1	4.4.1.24
A8MDW2	4.4.1.24
A8ME34	2.4.1.131
A8ME92	3.4.19.13
A8ME97	3.2.1.45
A8YPK6	2.1.3.1
A8YPK7	2.1.3.1
A9A144	6.3.4.19
A9A156	4.2.1.115
A9A1G8	1.14.99.29
A9A1R0	2.5.1.97
A9A1S5	4.2.1.115
A9A1T5	3.11.1.3
A9A1T6	1.1.1.61
A9A1U1	2.8.2.8
A9A1W9	2.4.1.227
A9A213	6.3.1.14
A9A223	2.3.1.4
A9A247	4.3.1.14
A9A2H2	2.1.1.163
A9A2K3	2.3.1.178
A9A2N5	3.1.4.17
A9A2N8	2.1.1.182
A9A2P2	3.4.21.107
A9A361	3.4.21.107
A9A3C0	2.1.1.44
A9A3F8	3.1.1.85
A9A3G8	3.4.19.13
A9A3I9	3.6.1.29
A9A497	2.1.1.220
A9A4G2	2.1.1.104
A9A4W7	1.3.1.89
A9A4Z0	2.7.7.80
A9A535	1.1.1.300
A9A5A6	1.1.99.2
A9A5E1	2.4.1.32
A9A5N7	3.4.21.107
A9A5R3	4.1.1.90
A9A5T4	1.1.1.195
A9A626	1.2.1.18
A9A651	3.5.1.3
A9A656	4.1.3.3
A9A678	2.1.1.172
A9A6M1	2.1.1.200
A9A6Z8	6.3.1.14
A9A739	2.7.1.156
A9A960	2.1.1.125
A9A9W0	6.3.4.19
A9AA07	2.1.1.191
A9AA21	2.4.1.250
A9AA79	2.7.7.80
A9AAI0	2.1.1.178
A9AAT8	5.4.99.23
A9AAW1	2.1.1.182
B0R2L4	2.7.7.80
B0R2V2	6.3.4.19
B0R2X2	3.4.21.107
B0R323	2.1.1.163
B0R353	5.3.3.17
B0R373	1.1.1.184
B0R376	3.5.1.42
B0R394	6.3.1.14
B0R3D6	4.1.3.3
B0R3G4	1.3.1.33
B0R3H9	2.1.1.178
B0R3L5	1.3.8.2
B0R3R2	2.4.1.283
B0R3T1	2.1.3.1
B0R488	1.8.2.4
B0R4A1	2.1.1.163
B0R4G2	5.4.99.30
B0R4Q6	1.1.3.44
B0R4Q8	3.7.1.5
B0R4T7	4.2.1.113
B0R506	2.1.1.182
B0R5E0	3.1.1.81
B0R5E6	2.1.1.200
B0R652	1.3.99.29
B0R6A3	1.14.99.44
B0R6K2	3.5.1.91
B0R702	3.6.1.58
B0R7H8	1.8.5.1
B0R7W5	4.1.2.48
B0R835	3.5.1.110
B0R846	4.2.1.103
B0R9G3	5.3.3.17
B0R9Q0	6.3.2.38
B0R9Q1	2.3.1.102
B0R9Q3	6.3.2.39
B0R9W1	2.8.3.8
B1L3E6	3.1.2.29
B1L3G8	2.8.3.8
B1L3J9	3.1.4.4
B1L3L0	1.1.1.65
B1L3P5	3.5.1.91
B1L3S1	4.1.3.3
B1L460	2.5.1.39
B1L471	1.2.1.18
B1L493	3.4.21.107
B1L4A0	3.1.2.29
B1L4D6	4.2.1.113
B1L4Q4	3.5.3.18
B1L4V7	2.7.7.80
B1L512	2.1.1.163
B1L521	4.2.1.77
B1L599	3.4.19.13
B1L5T8	2.1.1.191
B1L5U3	2.1.1.178
B1L634	1.10.9.1
B1L671	2.7.7.79
B1L682	6.3.4.19
B1L6A2	2.7.7.80
B1L6J0	2.1.1.260
B1L6M5	2.1.1.220
B1L6S0	2.4.1.250
B1L6S3	2.1.1.182
B1L6Y7	2.4.1.227
B1L753	1.8.2.3
B1L7N8	3.4.17.21
B1L7Q2	2.1.1.200
B1Y8U3	6.3.1.14
B1Y964	2.1.1.220
B1Y9A8	3.6.1.56
B1Y9L0	3.4.19.13
B1YAI8	3.5.1.110
B1YAJ3	2.1.1.182
B1YAR4	2.7.7.80
B1YB29	4.1.3.3
B1YB37	3.1.4.17
B1YBJ2	3.4.21.107
B1YCC5	1.1.1.281
B1YCE6	2.4.1.131
B1YD95	2.1.1.260
B1YDI3	2.1.1.176
B1YDM6	3.7.1.5
B1YDS4	3.1.4.17
B3T309	2.7.7.80
B3T3D5	1.14.99.29
B3T3H2	3.4.21.107
B3T3Z5	3.4.21.107
B3T436	2.1.1.104
B3T4C9	2.1.1.182
B3T4D2	3.1.4.17
B3T4F5	2.1.1.163
B3T4Y1	3.5.1.3
B3T626	3.4.14.10
B3T629	2.7.7.80
B3T671	1.1.1.102
B3T6Z1	3.1.1.85
B3T769	6.3.1.14
B3T778	2.3.1.4
B3T7D0	1.1.1.195
B3T7G0	2.1.1.104
B3T7G1	2.1.1.163
B3T7R6	3.5.1.3
B3T7W2	2.1.1.220
B3T7Y4	2.1.1.44
B3T875	4.3.1.14
B3T8E2	1.1.99.2
B3T8M8	2.1.1.163
B3T8M9	2.1.1.104
B3T8V4	3.6.1.29
B3T935	2.8.3.15
B3T936	2.8.3.15
B3T993	2.4.1.32
B3T9C1	1.1.99.2
B3T9E3	3.5.1.3
B3T9N0	2.1.1.220
B3TA94	3.1.4.17
B3TAC9	2.1.1.182
B3TAG4	2.1.1.163
B3TAL8	1.1.99.2
B3TAP6	2.4.1.32
B3TBA6	1.1.99.2
B3TBD5	2.4.1.32
B3TBE8	3.5.1.3
B3TBG0	1.10.3.3
B3TBI5	2.1.1.44
B3TBN3	3.5.1.3
B3TBP6	1.10.3.3
B3TBY6	1.1.99.2
B3V5E8	1.4.3.3
B3V5P3	1.1.1.281
B3V5R9	3.6.1.29
B3V669	1.1.9.1
B3V6H6	2.1.1.260
B3V6I2	3.1.1.85
B3V6I3	3.6.3.53
B5I9F4	6.3.4.19
B5I9G3	2.1.1.182
B5I9M0	3.1.2.29
B5I9M2	3.4.23.51
B5I9T7	4.1.1.12
B5I9V6	1.7.1.13
B5IAC0	3.5.3.18
B5IAK0	3.5.1.42
B5IAW8	2.4.99.17
B5IAX4	3.4.11.21
B5IBP5	1.7.1.13
B5IBR6	4.1.1.12
B5IBY3	3.4.23.51
B5IBY5	3.1.2.29
B5IC86	2.1.1.182
B5IC94	6.3.4.19
B5ICM3	2.4.99.17
B5ICM9	3.4.11.21
B5ID27	3.1.1.73
B5IDH5	1.1.1.136
B5IDT2	2.3.1.189
B5IEB1	1.4.99.5
B5IED5	2.7.7.80
B5IEE9	3.1.4.4
B5IEH3	3.4.22.8
B5IEN0	1.4.99.5
B5IEQ0	2.7.7.80
B5IER4	3.1.4.4
B5IEU3	3.4.22.8
B5IF13	3.5.3.18
B5IF93	2.1.1.176
B5IFB8	2.1.1.200
B5IFH7	1.1.99.2
B5IFJ2	2.1.1.178
B5IFM4	6.3.4.19
B5IFR2	3.7.1.5
B5IFU6	2.1.1.178
B5IFX7	6.3.4.19
B5IG10	3.7.1.5
B5IGA7	3.4.22.8
B5IGE3	3.5.1.42
B5IGJ3	6.3.1.14
B5IGT4	2.1.1.200
B5IGW0	2.1.1.176
B5IGZ9	2.1.1.260
B5IH34	2.1.1.260
B5IHP8	6.3.1.14
B6VQA8	2.1.1.172
B6YSH6	3.6.1.12
B6YSP9	2.1.1.172
B6YT01	1.1.99.2
B6YT61	3.4.23.51
B6YTK7	2.1.1.182
B6YTL5	2.4.1.250
B6YTM6	2.1.1.260
B6YTN2	2.1.1.178
B6YTQ8	2.1.1.163
B6YUC7	2.7.7.80
B6YUD5	2.1.1.178
B6YUH2	3.7.1.5
B6YUJ7	6.3.4.19
B6YUJ9	3.4.21.107
B6YUW3	4.2.1.115
B6YUX9	6.3.4.19
B6YV45	2.1.1.191
B6YVC6	2.1.1.178
B6YVF1	3.1.4.17
B6YVI9	2.4.1.250
B6YVM7	2.4.1.227
B6YVS1	5.4.99.17
B6YVS3	2.1.1.172
B6YVU2	2.1.1.163
B6YW03	2.1.1.163
B6YW19	2.7.7.80
B6YW63	2.1.1.176
B6YW92	2.1.1.176
B6YWD5	3.1.1.23
B6YWL2	3.1.4.17
B6YX03	1.22.1.1
B6YXC2	6.3.1.14
B6YXG9	3.5.1.94
B6YXS3	2.1.1.163
B6YXZ3	2.1.1.200
B7QZR2	2.1.1.191
B7QZZ3	3.1.4.17
B7R0I6	2.1.1.163
B7R0J6	3.1.1.23
B7R144	2.1.1.176
B7R193	2.1.1.260
B7R1D1	2.1.1.178
B7R1H2	2.1.1.178
B7R1Q7	4.1.1.12
B7R1V6	3.1.4.17
B7R2A5	2.4.1.289
B7R2C6	6.3.4.19
B7R2T7	1.1.99.2
B7R329	2.1.1.172
B7R373	6.3.1.14
B7R3H6	3.4.14.12
B7R3N8	2.7.7.80
B7R3R7	3.7.1.5
B7R3V7	3.4.23.51
B7R407	2.1.1.178
B7R455	2.1.1.200
B7R4A0	1.4.99.5
B7R4B6	6.3.4.19
B7R4E7	2.1.1.178
B7R4S5	3.5.1.28
B7R4Y3	2.1.1.163
B7R4Y4	2.1.1.163
B7R4Z8	1.8.2.3
B7R530	1.22.1.1
B8D2R5	2.4.1.131
B8D2X7	3.4.19.13
B8D3J4	2.7.1.175
B8D3M0	1.17.1.5
B8D3S8	3.4.21.107
B8D3Y7	6.3.4.19
B8D481	2.1.1.178
B8D4F5	2.1.3.1
B8D4I0	3.1.2.29
B8D4L7	6.3.4.19
B8D4M5	3.5.1.91
B8D4N5	1.17.1.5
B8D528	3.1.1.23
B8D5E4	6.3.1.14
B8D5P3	4.1.3.3
B8D5P4	2.7.1.12
B8D5R2	2.1.1.260
B8D5T0	2.4.1.131
B8D5U1	2.1.1.172
B8D6A3	2.1.1.220
B8D6I2	2.7.7.80
B8D6J1	1.1.1.301
B8D6J2	5.3.1.26
B8D6J8	2.1.1.200
B8D6K0	2.1.1.182
B8GDM1	1.14.17.3
B8GDS5	2.7.1.46
B8GDY9	2.4.1.69
B8GED8	2.4.1.289
B8GEV6	2.1.1.182
B8GF92	1.14.17.3
B8GFZ3	1.1.1.80
B8GG15	4.2.1.103
B8GGM6	1.1.1.136
B8GGU8	1.7.1.3
B8GH27	6.3.1.14
B8GH63	2.1.1.163
B8GH67	2.1.1.163
B8GH74	2.1.1.163
B8GH79	2.7.7.80
B8GHF0	6.3.4.19
B8GHN0	2.1.1.200
B8GHP2	2.7.7.80
B8GHX9	1.14.17.3
B8GHY9	1.1.1.80
B8GI04	1.1.1.80
B8GI37	3.4.24.11
B8GI56	1.14.17.3
B8GJ06	3.5.1.91
B8GKB4	1.14.17.3
B8GKH6	2.1.1.163
B8GKQ5	4.2.1.130
B8GKT3	6.3.2.20
B8GKU8	2.7.7.80
B9ACW8	2.3.1.197
B9ADM0	2.7.8.30
B9ADQ1	2.4.1.226
B9ADU8	2.5.1.97
B9ADV1	2.6.1.92
B9ADV2	4.2.1.115
B9AEG4	4.1.3.3
B9AF15	6.3.4.19
B9AFV3	2.4.1.226
B9AFX0	2.7.8.14
B9AG11	3.6.1.55
B9AG16	2.1.1.182
B9AG21	1.1.1.80
B9AG55	2.7.7.80
B9AGM9	6.3.4.19
B9AGT5	3.5.1.3
B9AGW9	2.7.7.79
B9AH37	2.1.1.200
B9AH48	3.1.4.17
B9AH55	2.7.7.40
B9AH56	1.1.1.137
B9AH70	3.4.23.51
B9LMH4	1.1.1.102
B9LMN1	1.1.1.10
B9LMV5	3.5.1.107
B9LMV8	4.1.3.4
B9LN30	4.2.1.113
B9LNB9	2.7.7.80
B9LNC9	1.7.1.6
B9LNG7	1.3.1.33
B9LNI9	1.8.2.4
B9LNJ9	3.7.1.5
B9LNN3	2.1.1.200
B9LNS3	1.13.11.66
B9LNY5	2.1.1.178
B9LP33	1.1.1.317
B9LP62	3.5.1.42
B9LP72	3.5.1.91
B9LPG8	1.13.11.9
B9LPM4	4.2.1.103
B9LQ37	1.3.8.2
B9LQV0	1.14.13.131
B9LR14	3.4.19.13
B9LR27	2.1.1.182
B9LR50	2.3.1.204
B9LRB0	3.1.3.74
B9LRE3	5.4.99.30
B9LSD2	1.1.1.317
B9LSI1	1.1.1.127
B9LSJ1	1.1.1.317
B9LST2	2.1.3.1
B9LSV9	2.7.7.80
B9LT51	6.3.4.19
B9LTL9	2.1.1.163
B9LTT9	2.4.1.250
B9LTV2	1.8.5.1
B9LTW8	1.1.99.2
B9LU33	1.7.1.6
B9LUB0	1.2.1.81
B9LUB2	4.1.3.3
B9LUD4	3.5.1.3
B9LUM5	3.1.1.81
B9LUS3	6.3.1.14
B9LV26	5.3.3.17
B9LVP2	5.4.99.17
B9LWD5	1.8.5.1
C3MJB9	2.1.1.260
C3MJE9	3.7.1.14
C3MJG0	4.1.3.3
C3MJH6	1.1.1.311
C3MJX3	1.17.5.2
C3MJY8	3.4.19.13
C3MJZ9	3.5.99.5
C3MK98	1.3.99.28
C3MKD0	3.5.1.110
C3MKD9	4.1.3.3
C3MKE0	2.7.1.92
C3ML23	1.13.11.39
C3ML37	1.1.1.317
C3ML49	3.2.1.45
C3MLK7	4.4.1.24
C3MLK8	4.4.1.24
C3MM31	3.2.1.28
C3MM42	3.2.1.28
C3MMC7	3.2.1.45
C3MML9	3.2.1.45
C3MMR2	1.8.2.3
C3MMS3	1.4.3.21
C3MMT3	3.4.21.107
C3MMW7	3.1.1.81
C3MMZ2	1.1.1.326
C3MMZ7	1.1.1.268
C3MN15	4.2.1.119
C3MNA6	3.5.1.52
C3MNB7	1.17.5.2
C3MNI5	1.14.12.21
C3MNI6	1.14.12.21
C3MNI7	6.2.1.27
C3MNM2	1.5.1.36
C3MNQ5	2.1.1.163
C3MNV7	2.4.1.289
C3MP12	6.4.1.8
C3MPN1	1.1.1.294
C3MQ33	2.1.1.182
C3MQ35	2.1.1.200
C3MQA7	2.4.1.131
C3MQE0	1.1.1.108
C3MQJ3	6.3.4.19
C3MQZ1	2.1.1.220
C3MR24	2.1.1.172
C3MR49	1.5.1.25
C3MRC4	2.7.7.80
C3MRH9	2.1.1.178
C3MRS4	1.17.5.2
C3MRT9	3.4.19.13
C3MRV0	3.5.99.5
C3MRV8	4.1.3.3
C3MRV9	2.7.1.92
C3MS92	1.1.1.317
C3MSA5	3.2.1.45
C3MSB8	4.2.1.40
C3MSY6	3.2.1.28
C3MSZ7	3.2.1.28
C3MT56	3.2.1.45
C3MT98	1.8.2.3
C3MTB6	3.4.21.107
C3MTG4	3.5.1.52
C3MTH6	1.17.5.2
C3MTQ1	2.1.1.260
C3MTT1	3.7.1.14
C3MTU2	4.1.3.3
C3MTV8	1.1.1.311
C3MU68	1.3.99.28
C3MUA0	3.5.1.110
C3MUP7	1.14.13.129
C3MUP8	1.3.99.30
C3MUR7	4.4.1.24
C3MUR8	4.4.1.24
C3MUT6	3.1.1.81
C3MV32	6.4.1.8
C3MVF1	2.1.1.182
C3MVF3	2.1.1.200
C3MVL3	2.4.1.289
C3MVS0	1.5.1.36
C3MVY6	2.4.1.131
C3MW18	1.1.1.108
C3MW71	6.3.4.19
C3MWG3	4.2.1.119
C3MWX9	2.1.1.220
C3MX38	3.2.1.45
C3MXC7	2.1.1.172
C3MXD8	1.5.1.25
C3MXL3	2.7.7.80
C3MY75	2.1.1.178
C3MYM5	1.1.1.294
C3MYW0	2.1.1.176
C3MZ71	2.1.1.172
C3MZ84	1.5.1.25
C3MZF9	2.7.7.80
C3MZK4	2.1.1.178
C3N008	2.1.1.176
C3N0B1	2.1.1.260
C3N0E1	3.7.1.14
C3N0F2	4.1.3.3
C3N0G8	1.1.1.311
C3N0R3	1.17.5.2
C3N0S8	3.4.19.13
C3N0T9	3.5.99.5
C3N0U7	4.1.3.3
C3N0U8	2.7.1.92
C3N156	1.3.99.28
C3N188	3.5.1.110
C3N1L3	1.1.1.317
C3N1M6	3.2.1.45
C3N1N8	4.2.1.40
C3N227	1.14.13.129
C3N228	1.3.99.30
C3N2H0	4.4.1.24
C3N2H1	4.4.1.24
C3N2I7	3.1.1.81
C3N2Q8	6.4.1.8
C3N2W4	3.2.1.28
C3N2X5	3.2.1.28
C3N334	3.2.1.45
C3N383	2.4.1.289
C3N3E0	1.5.1.36
C3N3J9	1.8.2.3
C3N3L7	3.4.21.107
C3N3R6	3.5.1.52
C3N3T0	1.17.5.2
C3N431	4.2.1.119
C3N451	3.1.1.81
C3N465	1.1.1.268
C3N467	4.2.1.40
C3N4B5	3.2.1.179
C3N4I9	3.2.1.45
C3N5A7	1.1.1.294
C3N5Q0	2.1.1.182
C3N5Q2	2.1.1.200
C3N629	2.4.1.131
C3N661	1.1.1.108
C3N6B3	6.3.4.19
C3N6P6	2.1.1.220
C3N6T5	1.14.13.129
C3N6T6	1.3.99.30
C3N759	2.1.1.220
C3N791	2.1.1.172
C3N7A4	1.5.1.25
C3N7I1	2.7.7.80
C3N7M6	2.1.1.178
C3N7W9	2.1.1.260
C3N8C8	3.7.1.14
C3N8E0	4.1.3.3
C3N8F6	1.1.1.311
C3N8Z9	1.17.5.2
C3N914	3.4.19.13
C3N947	1.3.99.28
C3N978	3.5.1.110
C3N9F8	3.5.99.5
C3N9G6	4.1.3.3
C3N9G7	2.7.1.92
C3NA49	4.4.1.24
C3NA50	4.4.1.24
C3NAA6	3.2.1.45
C3NBL5	3.2.1.45
C3NBS1	3.2.1.28
C3NBT3	3.2.1.28
C3NBT7	3.2.1.28
C3NC61	3.1.1.81
C3NC75	1.1.1.268
C3NC96	4.2.1.119
C3NCC5	3.2.1.45
C3NCH1	1.8.2.3
C3NCJ3	3.4.21.107
C3NCP3	3.5.1.52
C3NCV5	2.1.1.163
C3ND14	1.14.12.21
C3ND15	1.14.12.21
C3ND16	6.2.1.27
C3ND36	1.17.5.2
C3ND94	1.5.1.36
C3NDW1	1.1.1.294
C3NEB6	2.1.1.182
C3NEB8	2.1.1.200
C3NEI4	2.4.1.131
C3NEL7	1.1.1.108
C3NES1	6.3.4.19
C3NFC5	1.14.13.129
C3NFC6	1.3.99.29
C3NFF4	3.2.1.45
C3NFJ8	1.8.2.3
C3NFL6	3.4.21.107
C3NFU7	2.1.1.178
C3NFZ5	2.7.7.80
C3NG41	3.5.1.52
C3NG55	1.17.5.2
C3NGD0	1.5.1.25
C3NGE4	2.1.1.172
C3NGH6	2.1.1.220
C3NGX3	6.3.4.19
C3NH26	1.1.1.108
C3NH59	2.4.1.131
C3NHD4	2.1.1.200
C3NHD6	2.1.1.182
C3NHU2	1.1.1.294
C3NIG4	1.5.1.36
C3NIK1	6.2.1.27
C3NIK2	1.14.12.21
C3NIK3	1.14.12.21
C3NIV7	4.2.1.119
C3NIW6	3.2.1.179
C3NIX9	3.1.1.81
C3NJ08	3.2.1.179
C3NJ19	3.1.1.81
C3NJ75	2.1.1.260
C3NJA4	3.7.1.14
C3NJB5	4.1.3.3
C3NJL5	6.4.1.8
C3NJP6	1.1.1.311
C3NJT3	3.2.1.28
C3NJU7	3.2.1.28
C3NK48	2.4.1.289
C3NKX3	3.2.1.45
C3NL99	3.2.1.45
C3NLF9	4.4.1.24
C3NLG0	4.4.1.24
C3NLM6	1.13.11.39
C3NM07	2.7.1.92
C3NM08	4.1.3.3
C3NM16	3.5.99.5
C3NM27	3.4.19.13
C3NME0	1.3.99.28
C3NMH0	1.17.5.2
C3NMU6	3.5.1.110
C4KDS2	1.13.11.39
C4KDV4	1.14.13.129
C4KDV5	1.3.99.30
C4KDX8	4.4.1.24
C4KDX9	4.4.1.24
C4KE04	3.1.1.81
C4KEA9	3.2.1.28
C4KEC0	3.2.1.28
C4KEK9	6.4.1.8
C4KES1	2.4.1.289
C4KEV4	3.2.1.45
C4KEZ6	1.8.2.3
C4KF14	3.4.21.107
C4KFB2	1.5.1.36
C4KFG6	6.2.1.27
C4KFG7	1.14.12.21
C4KFG8	1.14.12.21
C4KFJ2	3.5.1.52
C4KFK5	1.17.5.2
C4KFU3	4.2.1.119
C4KG32	3.2.1.45
C4KGX3	1.1.1.294
C4KHC9	2.1.1.182
C4KHD1	2.1.1.200
C4KHJ2	2.4.1.131
C4KHM4	1.1.1.108
C4KHS8	6.3.4.19
C4KIB7	2.1.1.220
C4KIE9	2.1.1.172
C4KIG2	1.5.1.25
C4KIN9	2.7.7.80
C4KIT4	2.1.1.178
C4KJ49	2.1.1.176
C4KJF9	2.1.1.260
C4KJI9	3.7.1.14
C4KJK0	4.1.3.3
C4KJL6	1.1.1.311
C4KJU0	1.17.5.2
C4KJV5	3.4.19.13
C4KJW6	3.5.99.5
C4KJX4	4.1.3.3
C4KJX5	2.7.1.92
C4KKC4	1.3.99.28
C4KKP3	1.1.1.317
C4KKQ6	3.2.1.45
C4KKS3	4.2.1.40
C4KKT1	3.5.1.110
C5A1M4	1.1.99.2
C5A1T7	6.3.1.14
C5A253	2.1.1.172
C5A2C4	3.6.1.29
C5A2C6	2.1.1.163
C5A2M0	6.3.4.19
C5A2X1	6.3.4.19
C5A2Z0	2.3.1.197
C5A2Z1	2.6.1.90
C5A304	3.4.14.12
C5A364	2.7.7.80
C5A3C6	3.4.23.51
C5A3I0	2.1.1.178
C5A3K7	2.8.3.8
C5A3L4	2.1.1.200
C5A3P7	1.4.99.5
C5A3T5	3.5.1.23
C5A472	2.1.1.176
C5A4D4	3.5.1.103
C5A4F2	2.1.1.191
C5A4R3	3.1.4.17
C5A594	2.1.1.182
C5A5C8	2.1.1.163
C5A5E0	3.1.1.23
C5A5E9	3.5.1.100
C5A5N4	3.4.14.10
C5A627	3.5.1.28
C5A666	2.1.1.163
C5A675	1.8.2.3
C5A6B4	1.22.1.1
C5A6N6	2.1.1.178
C5A6Q9	2.1.1.260
C5A6U4	2.1.1.176
C5A6Y9	2.7.8.30
C5A6Z2	2.1.1.178
C5A7F2	3.1.4.17
C5ZZS3	2.7.7.80
C6A031	3.7.1.5
C6A093	2.3.1.197
C6A0B6	2.4.1.226
C6A0B7	2.6.1.90
C6A0C0	2.3.1.129
C6A0L0	3.5.99.5
C6A0T0	3.1.4.17
C6A0V9	2.1.1.163
C6A0Z0	3.1.4.17
C6A110	2.1.1.178
C6A116	2.1.1.260
C6A196	3.2.1.81
C6A1A9	2.1.1.172
C6A1H9	3.5.1.91
C6A1L9	2.1.1.190
C6A1M5	6.3.4.19
C6A222	2.1.1.182
C6A250	4.2.1.77
C6A257	1.4.99.5
C6A259	1.4.99.5
C6A2G8	3.5.1.94
C6A2N5	6.4.1.8
C6A2U6	3.5.3.18
C6A2Y1	2.1.1.176
C6A2Z3	2.1.1.163
C6A313	5.3.3.17
C6A318	2.8.3.8
C6A319	3.1.4.17
C6A364	3.4.23.51
C6A381	2.1.1.200
C6A3B0	3.4.14.12
C6A3C0	1.22.1.1
C6A3M7	6.3.4.19
C6A3R8	1.1.1.317
C6A4P2	2.1.3.1
C6A4R0	2.1.1.178
C6A4S5	2.6.1.37
C6A565	2.1.1.163
C6A580	2.7.7.80
C6A5C7	2.1.1.191
C6A5D8	3.6.1.12
C6A5E3	6.3.1.14
C6A5H2	3.5.1.3
C6A5J8	2.1.1.178
C7DFZ6	2.1.1.163
C7DG20	3.4.21.107
C7DG50	2.1.1.163
C7DGB1	1.3.99.22
C7DGL7	2.1.1.200
C7DGR7	2.1.1.182
C7DGV2	2.1.1.172
C7DGW9	4.2.1.113
C7DGZ6	4.1.1.45
C7DH54	3.2.1.28
C7DH58	4.1.3.3
C7DH66	1.17.5.2
C7DHM4	3.6.1.56
C7DHS0	6.1.1.18
C7DI22	2.4.1.257
C7DI95	3.1.3.7
C7DIG8	2.1.1.172
C7DIS2	6.3.1.14
C7DIS9	3.2.2.28
C7DIV8	2.7.8.30
C7NM94	2.4.1.250
C7NM98	2.4.1.250
C7NMB7	5.1.3.4
C7NMD2	6.3.4.19
C7NMF0	3.2.1.99
C7NMH6	3.2.1.99
C7NMJ2	3.5.1.42
C7NNI5	1.8.2.4
C7NNQ3	3.6.1.58
C7NNY6	2.4.1.250
C7NP47	2.7.7.80
C7NPF2	1.8.5.1
C7NQ53	1.1.1.107
C7NQ91	2.1.1.200
C7NQE4	6.3.1.14
C7NQG0	5.3.3.17
C7NQG9	3.4.21.107
C7NQK3	3.7.1.5
C7NQP6	1.3.8.2
C7NQR9	2.1.1.178
C7NR64	1.13.11.66
C7NRE3	4.2.1.113
C7NRW1	2.1.1.163
C7NSF4	1.1.3.44
C7NSG0	5.4.99.30
C7NSH6	3.4.19.13
C7NSH8	1.7.1.6
C7NSM9	1.3.1.33
C7NSR5	2.4.1.283
C7NT86	2.1.1.182
C7NTE7	1.1.99.2
C7NU01	3.1.4.52
C7NU04	1.8.2.3
C7NUI9	1.5.1.36
C7NUJ8	1.1.1.80
C7NV39	3.4.21.107
C7NV78	4.1.3.3
C7NVD4	1.3.5.3
C7NVE9	2.4.1.250
C7NVF1	3.2.1.10
C7NVL6	1.3.8.2
C7NVT7	3.2.1.10
C7NVT8	3.2.1.10
C7NVX9	4.2.1.83
C7NVY0	2.4.1.250
C7NW06	5.1.3.23
C7NWB5	3.1.4.17
C7NWC1	3.1.3.7
C7NWH1	6.3.4.19
C7NX35	1.1.1.317
C7NX51	2.7.7.80
C7NX64	3.4.19.13
C7NX96	1.2.1.18
C7NXA5	3.5.1.15
C7NXD8	3.2.1.10
C7NXF6	5.4.99.30
C7NXL9	3.5.1.3
C7NXU5	1.3.1.33
C7NY33	3.7.1.5
C7NYB8	1.8.2.4
C7NYP0	1.14.11.18
C7NYQ3	3.4.21.107
C7NZ31	1.3.1.48
C7NZ98	1.8.5.1
C7NZK9	2.1.1.182
C7NZP4	1.1.1.317
C7P002	2.7.1.172
C7P087	2.1.1.200
C7P0D8	6.3.1.14
C7P0E3	2.1.1.178
C7P0T8	4.2.1.113
C7P103	2.1.3.1
C7P149	3.5.1.42
C7P159	4.2.1.103
C7P1I5	1.1.1.316
C7P1L3	5.3.3.17
C7P245	1.7.1.6
C7P261	1.1.1.317
C7P275	1.1.1.330
C7P2G1	4.1.3.3
C7P2J4	2.1.1.163
C7P2S3	2.1.1.163
C7P309	1.3.8.2
C7P397	1.13.11.66
C7P3A3	2.5.1.97
C7P3B1	1.1.1.53
C7P3B5	4.2.1.115
C7P3G6	1.1.1.10
C7P3I6	4.2.1.44
C7P3R5	1.13.11.66
C7P3X6	1.14.99.44
C7P4S9	3.2.1.179
C7P4T5	4.2.2.12
C7P4W9	1.8.2.4
C7P524	6.3.2.39
C7P527	6.3.2.38
C7P528	2.3.1.102
C7P530	6.3.2.38
C7P531	3.5.1.41
C7P588	2.1.1.200
C7P597	2.1.1.172
C7P5D9	2.4.1.250
C7P5P0	2.4.1.227
C7P5Y0	2.1.1.182
C7P6C3	2.1.1.191
C7P7L5	2.1.1.191
C7P7L8	3.7.1.5
C7P7T6	2.1.1.260
C7P8F1	2.1.1.125
C7P923	2.1.1.178
C7P9J9	3.4.23.51
C9RDM8	3.4.23.51
C9RDP4	4.1.3.3
C9RED4	2.8.2.23
C9REQ5	2.1.1.182
C9RER1	2.7.8.30
C9RG80	2.1.1.191
C9RGD9	2.4.1.250
C9RGG4	2.4.1.227
C9RGW5	2.1.1.178
C9RHA5	2.1.1.191
C9RHD8	2.1.1.125
C9RHI8	2.1.1.260
C9RHL0	6.3.4.19
C9RHR5	2.1.1.200
C9RHU6	2.3.2.4
C9RI32	2.1.1.172
D0KN19	3.5.1.110
D0KNC9	6.4.1.8
D0KNF0	1.4.3.21
D0KNN0	3.5.1.52
D0KNT5	3.4.21.107
D0KNV4	1.8.2.3
D0KPC4	3.2.1.45
D0KPI1	3.4.13.18
D0KPI6	3.2.1.28
D0KPJ8	3.2.1.28
D0KPM5	1.1.1.188
D0KPT4	3.2.1.45
D0KQ90	1.8.2.3
D0KQA1	1.14.13.129
D0KQA2	1.3.99.30
D0KQH4	1.17.5.2
D0KQN2	1.1.1.317
D0KR09	2.7.1.92
D0KR10	4.1.3.3
D0KR31	3.4.19.13
D0KR47	1.17.5.2
D0KR89	3.5.1.100
D0KRU7	2.1.1.178
D0KRZ2	2.7.7.80
D0KS69	1.5.1.25
D0KS83	2.1.1.172
D0KSB6	2.1.1.220
D0KT54	1.1.1.108
D0KT84	6.3.1.14
D0KT87	2.4.1.131
D0KTF0	2.1.1.200
D0KTF2	2.1.1.182
D0KUA5	2.1.1.260
D0KUK8	4.4.1.24
D0KUK9	4.4.1.24
D0KUQ8	3.7.1.14
D0KUS0	4.1.3.3
D0KV71	3.1.2.29
D0KVC3	3.1.1.81
D1J9C4	6.3.1.14
D1J9D4	2.1.1.182
D1J9G5	1.1.1.136
D1J9N6	4.1.3.3
D1J9X6	2.1.1.4
D1J9Y9	2.1.1.163
D1JA33	6.4.1.8
D1JA88	3.7.1.5
D1JA95	3.4.22.50
D1JAF2	4.2.1.112
D1JAZ1	3.7.1.19
D1JB00	4.1.3.3
D1JB52	3.4.22.50
D1JBT7	2.1.1.163
D1JD40	2.1.1.10
D1JD51	2.1.1.163
D1JD52	2.1.1.163
D1JD55	2.1.1.163
D1JD56	2.1.1.163
D1JD67	2.1.1.163
D1JD78	2.1.1.163
D1JDI9	2.1.1.220
D1JE03	2.7.7.79
D1JE23	2.1.1.4
D1JE64	1.14.99.29
D1JEE5	2.1.1.163
D1JEL4	2.4.1.255
D1JF07	2.4.1.281
D1JF19	3.4.19.13
D1JF99	6.3.4.19
D1JFC5	2.4.1.281
D1JFF6	3.4.19.13
D1JFG9	2.1.1.182
D1JFM2	1.2.1.58
D1JG71	2.1.1.163
D1JGA5	6.4.1.8
D1JGY6	2.4.1.281
D1JHP3	3.1.4.17
D1JI29	3.2.1.170
D1JI88	2.7.4.8
D1JIN9	2.1.1.200
D1JJ21	3.4.22.8
D1JJ45	1.1.1.281
D1YV26	4.1.3.3
D1YV33	5.1.1.11
D1YV44	2.4.1.289
D1YVD0	3.4.21.107
D1YVT4	3.2.1.28
D1YWA9	4.1.3.3
D1YWB0	3.6.1.55
D1YWH6	2.1.1.182
D1YWI0	2.1.1.200
D1YWL3	2.3.1.197
D1YWN0	1.1.1.136
D1YWR8	3.4.13.18
D1YWR9	3.7.1.8
D1YWV4	2.3.1.197
D1YWW1	4.1.3.17
D1YWZ7	2.3.1.197
D1YX02	2.1.1.163
D1YX95	3.4.21.107
D1YXE9	2.1.1.178
D1YXM7	2.7.11.7
D1YXM8	5.3.2.6
D1YYV0	2.4.1.255
D1YYV1	3.7.1.5
D1YZ19	3.6.1.12
D1YZ60	3.4.21.107
D1YZV9	2.7.7.80
D1YZY1	2.4.1.226
D1YZY2	2.4.1.69
D1Z075	6.3.4.19
D1Z0M0	5.3.3.17
D1Z1A4	2.1.1.163
D1Z1N8	2.4.1.250
D1Z1N9	2.4.1.283
D1Z1Q6	2.7.7.79
D1Z236	3.4.23.51
D1Z239	2.3.2.13
D1Z248	2.4.1.255
D2EED5	2.1.1.64
D2EEG2	2.1.1.182
D2EEN9	2.4.1.246
D2EES9	3.6.1.29
D2EET6	6.3.1.14
D2EFC2	2.1.1.163
D2EFE0	1.1.1.195
D2EFE1	3.2.1.28
D2EFT4	2.1.1.182
D2EFZ8	2.1.1.220
D2EG80	2.7.1.166
D2EGB8	3.4.24.11
D2PC44	2.1.1.182
D2PC46	2.1.1.200
D2PCA6	2.4.1.131
D2PCD9	1.1.1.108
D2PCJ3	6.3.4.19
D2PD23	2.1.1.220
D2PD54	2.1.1.172
D2PD68	1.5.1.25
D2PDE4	2.7.7.80
D2PDJ2	2.1.1.178
D2PDW1	2.1.1.260
D2PDZ1	3.7.1.14
D2PE01	4.1.3.3
D2PEE6	1.1.1.311
D2PEQ9	1.3.99.28
D2PEY8	1.17.5.2
D2PF03	3.4.19.13
D2PF14	3.5.99.5
D2PF22	4.1.3.3
D2PF23	2.7.1.92
D2PF75	3.5.1.110
D2PF84	2.1.3.1
D2PFW1	3.2.1.45
D2PFZ4	1.13.11.39
D2PG64	4.4.1.24
D2PG65	4.4.1.24
D2PGS2	6.4.1.8
D2PHB5	3.2.1.28
D2PHC6	3.2.1.28
D2PHD3	2.1.1.163
D2PHI6	1.5.1.36
D2PHW6	3.2.1.45
D2PI10	1.8.2.3
D2PI19	1.4.3.21
D2PI32	3.4.21.107
D2PIB3	3.2.1.45
D2PIG7	3.2.1.45
D2PIH3	3.1.1.81
D2PIL3	3.5.1.52
D2PIM9	1.17.5.2
D2PIU6	1.1.1.268
D2PIW7	4.2.1.119
D2PJS5	1.1.1.294
D2RDP0	3.5.1.91
D2RE98	6.3.4.19
D2REB4	6.4.1.8
D2REE3	2.1.1.185
D2REX4	1.7.1.13
D2RF83	2.7.7.79
D2RFE7	4.1.3.17
D2RFS4	2.1.1.182
D2RG27	2.1.1.200
D2RG94	2.1.1.176
D2RGE5	5.4.99.17
D2RGI9	2.1.1.176
D2RGM9	2.1.1.260
D2RGX7	2.1.1.178
D2RH72	2.1.1.178
D2RHG7	6.3.1.14
D2RHM0	2.7.7.80
D2RHR5	3.5.1.3
D2RI13	2.1.1.163
D2RPG1	2.1.1.163
D2RPH1	3.1.1.81
D2RPQ8	2.1.1.163
D2RPW0	5.3.3.17
D2RPW4	2.1.1.163
D2RPY2	6.3.1.14
D2RQV5	1.1.1.317
D2RQZ3	2.4.2.45
D2RR38	2.1.1.163
D2RR72	4.2.1.103
D2RRT4	3.7.1.8
D2RRZ5	1.7.1.6
D2RS34	3.5.1.3
D2RS79	4.2.1.113
D2RSE6	2.1.1.200
D2RSN8	4.2.1.130
D2RST5	2.1.3.1
D2RT10	1.10.9.1
D2RT27	3.4.21.107
D2RT31	1.13.11.66
D2RT37	2.1.1.178
D2RTF4	3.6.1.29
D2RTQ5	1.7.1.6
D2RU47	6.3.2.38
D2RU48	2.3.1.102
D2RU50	6.3.2.39
D2RU96	1.4.3.13
D2RUC6	1.3.1.48
D2RUJ7	3.7.1.5
D2RV69	2.1.1.182
D2RV81	2.1.1.163
D2RV92	1.8.5.1
D2RVC9	1.13.12.16
D2RVF2	1.1.1.317
D2RVG8	1.1.1.317
D2RVI3	1.1.1.317
D2RVI9	1.13.11.66
D2RVQ4	1.3.1.33
D2RVR9	3.5.1.91
D2RWH6	2.1.1.163
D2RWJ3	3.5.1.42
D2RWL9	3.4.21.107
D2RWS7	1.3.99.29
D2RWW3	3.2.1.28
D2RX24	3.4.21.107
D2RX56	2.1.1.163
D2RX57	2.4.1.250
D2RXE7	1.14.13.154
D2RXG9	6.3.4.19
D2RXN5	4.1.3.17
D2RY09	1.14.13.149
D2RY11	1.14.13.149
D2RY29	1.1.1.304
D2RYJ5	2.1.1.163
D2RYL9	2.1.1.163
D2RYP2	3.1.4.4
D2RZ18	2.4.2.43
D2RZG9	3.1.1.85
D2RZM9	3.6.1.56
D2RZP1	2.7.1.92
D2RZU3	2.7.7.80
D2RZX8	4.2.1.106
D2RZY1	1.3.99.4
D2RZY3	1.3.99.4
D2S001	1.14.13.92
D2S002	4.2.1.106
D2S008	1.1.1.53
D2S012	1.1.1.304
D2S016	1.1.1.295
D2S036	1.1.1.301
D2S051	4.2.2.23
D2S052	4.2.2.23
D2S098	1.17.1.5
D2S0F9	1.10.3.3
D2S0U9	1.14.13.149
D2S127	1.3.5.3
D2S193	1.3.5.3
D2S1E6	4.2.1.44
D2S1F5	1.2.1.18
D2S1F8	4.2.1.44
D2S1K9	3.1.1.86
D2S1M0	4.4.1.24
D2S1R0	3.2.1.99
D2S1R8	3.2.1.99
D2S245	5.1.3.11
D2S266	3.2.1.172
D2S287	1.5.8.4
D2S2G5	3.2.1.82
D2S2N1	4.1.2.42
D2S319	2.1.1.163
D2ZMH1	3.4.23.51
D2ZMH8	1.1.1.137
D2ZMH9	2.7.7.40
D2ZMI6	3.1.4.17
D2ZMJ7	2.1.1.200
D2ZMV0	3.5.1.3
D2ZN04	6.3.4.19
D2ZNH1	2.7.7.80
D2ZNK6	1.1.1.80
D2ZNL1	2.1.1.182
D2ZNQ5	2.7.8.14
D2ZNS0	2.4.1.226
D2ZPK1	6.3.4.19
D2ZQ43	4.1.3.3
D2ZQP4	4.2.1.115
D2ZQP5	2.6.1.92
D2ZQP8	2.5.1.97
D2ZQU9	2.4.1.226
D2ZQY1	2.7.8.30
D2ZRR8	2.3.1.197
D3DYK0	5.1.1.11
D3DYM8	1.3.1.89
D3DYN3	2.4.1.226
D3DYU0	2.1.1.182
D3DZ96	2.7.1.35
D3E027	5.1.1.11
D3E029	2.7.7.80
D3E082	6.3.4.19
D3E103	3.1.27.3
D3E1E7	2.4.1.226
D3E1K2	6.3.4.19
D3E1P3	3.5.1.3
D3E1U4	2.1.1.200
D3E1W6	2.7.7.79
D3E266	4.3.2.6
D3E275	4.3.2.6
D3E2D2	3.4.22.50
D3E2D3	3.4.22.50
D3E2M9	3.1.3.32
D3E2X9	3.4.23.51
D3E2Y9	2.4.1.226
D3E2Z6	2.7.7.40
D3E2Z7	1.1.1.137
D3E309	2.4.1.226
D3E312	2.4.1.226
D3E319	2.7.8.14
D3E3I1	3.6.1.12
D3E3Y6	1.3.7.1
D3E434	1.1.1.80
D3E462	2.3.1.197
D3E4M1	1.1.1.80
D3E4R6	2.1.1.227
D3RWL8	1.7.2.6
D3RWQ4	2.8.3.15
D3RWV2	2.1.1.163
D3RWV4	1.22.1.1
D3RWV5	5.3.3.17
D3RWW9	2.1.1.200
D3RXN0	6.3.4.19
D3RY18	3.5.1.110
D3RYB4	3.1.1.85
D3RYQ4	3.1.2.28
D3RYQ8	2.8.3.15
D3RYZ1	2.1.1.185
D3RZ20	3.5.1.3
D3RZ30	2.1.1.176
D3RZ73	2.4.1.281
D3RZQ8	6.3.4.19
D3RZW2	2.1.1.176
D3S052	6.3.1.14
D3S093	2.1.1.178
D3S0U6	2.7.7.80
D3S144	6.2.1.25
D3S196	2.1.1.260
D3S1C4	3.1.4.17
D3S1F9	3.6.1.12
D3S1I4	6.4.1.8
D3S1K7	4.1.99.14
D3S1N0	2.3.1.197
D3S1Q8	1.1.1.108
D3S1V0	2.1.1.163
D3S1Z7	2.1.1.182
D3S276	1.8.2.3
D3S285	2.8.3.15
D3S2A5	2.8.3.15
D3S2T5	2.1.1.178
D3S2T7	1.5.1.42
D3S2U9	1.4.99.5
D3S3F3	2.1.1.163
D3S3I7	1.7.2.6
D3S3Q9	6.3.4.19
D3S421	2.1.1.125
D3S428	2.1.1.191
D3S472	2.1.1.178
D3S491	2.1.1.200
D3S4F9	3.4.23.51
D3S4X7	6.4.1.8
D3S4Z3	2.1.1.172
D3S539	2.1.1.172
D3S653	2.1.1.182
D3S6I1	2.1.1.182
D3S6L2	4.1.3.3
D3S7L1	2.1.1.260
D3S8C9	2.1.1.191
D3S8K5	2.4.1.227
D3SQS3	6.3.4.19
D3SQU7	1.3.99.29
D3SQX1	1.14.13.149
D3SQX3	1.14.13.149
D3SR08	2.6.1.90
D3SR22	3.4.19.13
D3SRD0	1.8.2.3
D3SRH3	2.1.1.182
D3SRJ7	3.5.1.42
D3SRK5	1.1.1.101
D3SRM2	3.4.21.107
D3SRM3	3.2.1.28
D3SRT7	3.7.1.19
D3SS28	1.8.5.1
D3SSE1	4.1.3.3
D3SSI0	2.4.1.226
D3SSR2	1.1.1.317
D3SSU1	1.1.1.304
D3ST11	2.1.1.163
D3ST27	2.7.7.80
D3ST86	1.3.5.3
D3STI1	3.1.3.74
D3SU17	4.2.1.113
D3SU70	2.1.1.200
D3SU74	1.10.9.1
D3SUJ5	4.2.1.103
D3SUR5	3.6.1.29
D3SUU1	1.1.1.311
D3SUU7	4.1.2.48
D3SUV2	3.5.1.100
D3SVB7	1.7.1.6
D3SVL9	3.1.4.17
D3SVS2	3.4.19.13
D3SW30	2.1.3.1
D3SW40	1.3.1.48
D3SWE7	4.2.1.115
D3SWF1	2.5.1.97
D3SYB3	3.6.1.56
D3SYM4	1.1.1.80
D3SYW1	5.3.3.17
D3SYX7	6.3.1.14
D3SZ66	3.4.21.107
D3SZB7	2.1.1.178
D3SZC7	5.1.3.23
D3SZJ3	1.1.2.7
D3SZP0	4.1.3.3
D3SZX5	2.1.1.163
D3T008	3.7.1.5
D3T091	3.5.1.28
D3T0I4	1.1.1.304
D3T0I9	1.3.1.33
D3T133	1.2.1.18
D3T194	2.7.7.80
D3T1F8	3.5.1.3
D3T1F9	4.1.3.17
D3T1J2	1.1.3.37
D3T1N7	6.4.1.8
D3T1P8	3.4.14.5
D3T1V6	1.8.2.3
D3T1Z9	1.13.11.70
D3T999	3.6.1.56
D3TB59	1.1.99.2
D3TBC0	2.1.1.200
D3TBG4	1.4.99.5
D3TBK4	3.1.4.4
D3TC77	2.3.1.189
D3TCQ1	3.1.4.4
D3TDD3	2.1.1.182
D3TDE2	6.3.4.19
D4GP15	1.5.8.4
D4GP43	6.3.2.39
D4GP46	6.3.2.38
D4GPA4	3.2.1.172
D4GPB7	1.1.1.10
D4GPF0	4.2.1.53
D4GPG6	1.8.2.4
D4GPU6	3.5.2.17
D4GPY5	4.4.1.24
D4GQ00	3.5.1.3
D4GR47	6.4.1.8
D4GR53	6.4.1.8
D4GRD5	1.13.11.66
D4GRG9	1.14.13.149
D4GRH1	1.14.13.149
D4GRM9	4.1.3.4
D4GRN2	3.5.1.107
D4GS53	3.1.1.86
D4GSA0	1.5.1.39
D4GSF3	2.7.7.80
D4GSH6	6.3.4.19
D4GSK2	4.1.3.17
D4GSX3	3.4.21.107
D4GSX7	1.1.1.316
D4GT00	1.8.5.1
D4GT42	5.3.3.17
D4GT88	3.5.1.42
D4GTS3	1.1.1.184
D4GTS8	2.1.1.163
D4GTW0	1.3.8.2
D4GU98	1.3.1.33
D4GV31	1.13.11.66
D4GV44	1.3.5.3
D4GV63	3.1.4.17
D4GV67	1.1.1.317
D4GVJ4	2.7.1.172
D4GVK5	1.1.1.76
D4GVR9	1.1.1.317
D4GVS2	6.3.1.14
D4GWA1	2.1.1.182
D4GWS0	2.4.1.250
D4GX33	1.1.1.317
D4GXD4	1.1.3.44
D4GXL3	2.4.1.246
D4GXM5	1.7.1.6
D4GXQ8	2.1.1.200
D4GXR6	3.1.1.81
D4GY56	2.1.3.1
D4GYM5	3.6.1.55
D4GYV1	1.8.2.3
D4GZ23	2.1.1.178
D4GZ87	5.3.3.17
D4GZI8	4.1.2.48
D4H049	5.4.99.30
D4N6X4	2.1.1.163
D4N754	2.1.1.163
D5E6T3	3.1.7.2
D5E6U4	6.3.4.19
D5E725	3.7.1.5
D5E7V4	2.1.1.44
D5E7X0	2.7.7.79
D5E835	3.4.21.107
D5E8B7	2.1.1.10
D5E8V1	3.4.22.50
D5E8W2	2.8.2.2
D5E8Z7	3.4.22.50
D5E9N1	1.3.1.89
D5E9R1	2.7.7.80
D5EAF3	2.1.1.200
D5EAN2	2.7.7.80
D5EAP0	3.5.1.3
D5EB93	6.3.1.14
D5EBA8	6.3.4.19
D5EBG6	3.1.1.84
D5EBJ5	2.1.1.182
D5TZJ3	2.7.7.80
D5TZK7	2.1.1.200
D5TZK9	2.1.1.182
D5TZQ8	6.3.1.14
D5TZW0	3.1.2.29
D5U066	1.17.1.5
D5U0C0	2.1.1.176
D5U0N9	2.1.1.178
D5U0P5	2.1.3.1
D5U0T7	6.3.4.19
D5U0Z4	3.1.1.23
D5U0Z7	3.4.21.107
D5U155	5.3.2.6
D5U172	3.4.19.13
D5U193	1.4.99.5
D5U1B7	2.7.1.175
D5U1Z8	2.1.1.172
D5U248	2.1.1.260
D5U2N1	3.2.1.81
D5U380	2.1.1.220
D5U399	1.1.1.53
D5U3C3	2.4.1.131
D5VQP0	2.8.2.33
D5VQR9	2.4.1.250
D5VQT3	2.1.1.200
D5VR60	2.1.1.182
D5VR63	2.7.8.30
D5VRJ4	6.3.4.19
D5VRL9	3.4.23.51
D5VRP1	2.4.1.227
D5VRS6	2.1.1.191
D5VS60	2.1.1.172
D5VSI5	2.1.1.178
D5VSK6	4.1.3.3
D5VT03	2.1.1.191
D5VT72	2.1.1.125
D5VTI9	2.1.1.172
D5VUD6	2.1.1.260
D6GUK1	6.3.1.14
D6GUK9	3.6.1.29
D6GUW1	2.1.1.182
D6GV96	2.1.1.163
D6GVG1	3.2.1.28
D6GVG2	1.1.1.195
D6GVI0	2.1.1.163
D6GVM3	3.4.24.11
D6GW01	2.1.1.182
D6GW94	2.1.1.220
D6GWG1	2.1.1.163
D6GX12	2.1.1.234
D6PB38	1.14.99.29
D6PBB8	2.8.2.23
D6PBH0	1.14.12.21
D6PC42	1.13.11.11
D6PC53	2.1.1.163
D7D809	1.4.99.5
D7D811	2.7.1.92
D7D813	6.3.4.19
D7D864	5.3.2.5
D7D8B1	2.4.1.226
D7D8K2	3.5.1.91
D7D8M6	2.1.1.178
D7D8N2	2.1.3.1
D7D8R8	2.7.1.175
D7D8V7	2.4.1.32
D7D9A3	3.4.19.13
D7D9F1	6.3.1.14
D7D9N9	2.1.1.260
D7D9Q7	2.1.1.172
D7DA08	2.4.1.131
D7DA83	2.1.1.220
D7DAG5	2.7.7.80
D7DAH2	2.1.1.200
D7DAH4	2.1.1.182
D7DAL8	2.1.1.176
D7DAN5	3.5.1.103
D7DAN6	3.2.1.169
D7DBG7	2.1.1.176
D7DBJ0	6.3.4.19
D7DBK9	2.1.1.176
D7DBN1	1.17.1.5
D7DBN2	1.17.1.5
D7DBY9	1.1.99.2
D7DR56	6.3.1.14
D7DRD7	3.1.4.17
D7DRN6	4.1.3.3
D7DRP2	2.1.1.191
D7DRS4	2.1.1.178
D7DRV1	2.1.1.182
D7DRY2	5.1.3.23
D7DRZ3	2.3.1.197
D7DSD7	2.7.7.80
D7DSE7	2.1.1.172
D7DTI8	5.4.99.23
D7DTN3	3.4.21.92
D7DTX6	2.6.1.90
D7DUK4	2.1.1.125
D7DUN6	2.1.1.200
D7E5S1	1.7.1.3
D7E5X1	1.14.99.41
D7E5Y0	2.1.1.10
D7E6C2	3.7.1.5
D7E6W1	6.3.4.19
D7E7C8	2.7.7.80
D7E7C9	3.4.21.107
[truncated: 7,406 more rows]
